# Supplementary material for: Genomic modules and intramodular network concordance in susceptible and resilient male mice across models of stress
Source: Neuropsychopharmacology. 2021 Nov 30;47(5):987–99. doi: 10.1038/s41386-021-01219-8 (PMC8938529; doi:10.1038/s41386-021-01219-8)
Supplement: Supplementary file 5 — Supplementary Data 3 [file 41386_2021_1219_MOESM5_ESM.xlsx]

## Sheet: bdnf_css_geneInfo_cyanNyellow
geneSymbol	moduleColor	MM	Pvalue	P.FDR
ENSMUSG00000036123	cyan	0.104882	0.267551	0.939901
ENSMUSG00000018698	cyan	0.125291	0.247581	0.895646
ENSMUSG00000066197	cyan	0.131558	0.214582	0.831022
ENSMUSG00000038708	cyan	0.132665	0.202715	0.805067
ENSMUSG00000009293	cyan	0.16636	0.171481	0.732296
ENSMUSG00000031924	cyan	0.172049	0.170152	0.731069
ENSMUSG00000019791	cyan	0.177651	0.129409	0.621199
ENSMUSG00000078872	cyan	0.185893	0.13412	0.634377
ENSMUSG00000043556	cyan	0.188858	0.145433	0.665642
ENSMUSG00000032839	cyan	0.190073	0.131978	0.628681
ENSMUSG00000047182	cyan	0.200533	0.124646	0.608402
ENSMUSG00000059395	cyan	0.203664	0.109416	0.556969
ENSMUSG00000028115	cyan	0.204952	0.0870969	0.482174
ENSMUSG00000028950	cyan	0.206136	0.0808459	0.460625
ENSMUSG00000049624	cyan	0.220576	0.0985551	0.521618
ENSMUSG00000057615	cyan	0.221063	0.129905	0.622071
ENSMUSG00000039427	cyan	0.222384	0.118145	0.586884
ENSMUSG00000022871	cyan	0.224517	0.135215	0.637406
ENSMUSG00000025175	cyan	0.224693	0.0870027	0.482171
ENSMUSG00000043366	cyan	0.229484	0.106061	0.546481
ENSMUSG00000031981	cyan	0.229524	0.130698	0.624511
ENSMUSG00000049184	cyan	0.232704	0.048835	0.331712
ENSMUSG00000039156	cyan	0.23424	0.078297	0.451774
ENSMUSG00000026617	cyan	0.235304	0.0809925	0.46101
ENSMUSG00000031022	cyan	0.242091	0.0869376	0.482157
ENSMUSG00000041912	cyan	0.242657	0.0897359	0.490559
ENSMUSG00000018209	cyan	0.244464	0.107321	0.551065
ENSMUSG00000031691	cyan	0.256768	0.0746437	0.438067
ENSMUSG00000021786	cyan	0.266284	0.0708343	0.422296
ENSMUSG00000031734	cyan	0.26684	0.0858059	0.478288
ENSMUSG00000028576	cyan	0.269565	0.0677062	0.409502
ENSMUSG00000027859	cyan	0.271487	0.0425385	0.302733
ENSMUSG00000040046	cyan	0.275002	0.0751769	0.440024
ENSMUSG00000019906	cyan	0.279565	0.0578626	0.372695
ENSMUSG00000025352	cyan	0.28126	0.0168853	0.16052
ENSMUSG00000006920	cyan	0.282862	0.0664011	0.404143
ENSMUSG00000006818	cyan	0.282878	0.0624217	0.388877
ENSMUSG00000022408	cyan	0.283417	0.0440055	0.31017
ENSMUSG00000028003	cyan	0.283526	0.0729829	0.430449
ENSMUSG00000042045	cyan	0.290251	0.0577636	0.372394
ENSMUSG00000070822	cyan	0.293989	0.0689071	0.414975
ENSMUSG00000061393	cyan	0.299806	0.0477509	0.326718
ENSMUSG00000074811	cyan	0.300754	0.0555928	0.363449
ENSMUSG00000048616	cyan	0.302718	0.0482947	0.329562
ENSMUSG00000044461	cyan	0.304832	0.0606494	0.382851
ENSMUSG00000026237	cyan	0.30807	0.0388034	0.285094
ENSMUSG00000078584	cyan	0.308655	0.0160381	0.154658
ENSMUSG00000009070	cyan	0.308955	0.0417433	0.299144
ENSMUSG00000025645	cyan	0.311297	0.0573639	0.371115
ENSMUSG00000035459	cyan	0.314124	0.0535536	0.353261
ENSMUSG00000024982	cyan	0.316455	0.05247	0.348354
ENSMUSG00000037669	cyan	0.318575	0.0513597	0.34334
ENSMUSG00000030275	cyan	0.325568	0.0241621	0.205625
ENSMUSG00000069919	cyan	0.32715	0.0386554	0.284413
ENSMUSG00000031760	cyan	0.32763	0.0400861	0.291465
ENSMUSG00000094152	cyan	0.327812	0.0365215	0.275545
ENSMUSG00000002771	cyan	0.329473	0.0409822	0.295474
ENSMUSG00000048799	cyan	0.332897	0.0403896	0.293119
ENSMUSG00000029613	cyan	0.334933	0.0168839	0.16052
ENSMUSG00000019828	cyan	0.339116	0.0383353	0.282603
ENSMUSG00000006411	cyan	0.339279	0.0192624	0.176126
ENSMUSG00000038648	cyan	0.342743	0.016752	0.159745
ENSMUSG00000030450	cyan	0.343031	0.0363156	0.274528
ENSMUSG00000039676	cyan	0.344406	0.029184	0.236119
ENSMUSG00000037111	cyan	0.344431	0.0240739	0.204987
ENSMUSG00000040139	cyan	0.347485	0.0344344	0.26485
ENSMUSG00000038045	cyan	0.357294	0.017835	0.167447
ENSMUSG00000035578	cyan	0.357691	0.0263451	0.218435
ENSMUSG00000028894	cyan	0.359805	0.0252407	0.212228
ENSMUSG00000020777	cyan	0.361359	0.0274845	0.225563
ENSMUSG00000053181	cyan	0.362781	0.0234012	0.201434
ENSMUSG00000021255	cyan	0.364681	0.0258006	0.21541
ENSMUSG00000000934	cyan	0.366083	0.0220499	0.19374
ENSMUSG00000039942	cyan	0.368302	0.0121599	0.125495
ENSMUSG00000071531	cyan	0.368478	0.00615971	0.0763972
ENSMUSG00000028496	cyan	0.370981	0.0101587	0.109915
ENSMUSG00000037610	cyan	0.372398	0.0191704	0.175731
ENSMUSG00000053626	cyan	0.37326	0.0235417	0.202129
ENSMUSG00000028479	cyan	0.374482	0.0229891	0.199269
ENSMUSG00000069917	cyan	0.374531	0.0196864	0.179199
ENSMUSG00000050612	cyan	0.376574	0.0213565	0.189824
ENSMUSG00000027004	cyan	0.378276	0.019846	0.180332
ENSMUSG00000001440	cyan	0.378283	0.0104823	0.112314
ENSMUSG00000018395	cyan	0.383119	0.0111508	0.117278
ENSMUSG00000036067	cyan	0.384108	0.00293242	0.0440549
ENSMUSG00000054469	cyan	0.384264	0.0185159	0.171067
ENSMUSG00000089876	cyan	0.385917	0.0141328	0.14059
ENSMUSG00000073016	cyan	0.388954	0.00489953	0.0659641
ENSMUSG00000069911	cyan	0.389419	0.0110661	0.116838
ENSMUSG00000035818	cyan	0.389986	0.0147379	0.144284
ENSMUSG00000039842	cyan	0.390039	0.0145785	0.143327
ENSMUSG00000050195	cyan	0.394538	0.0151645	0.147886
ENSMUSG00000024283	cyan	0.395209	0.0164491	0.157636
ENSMUSG00000041343	cyan	0.396401	0.0101987	0.110193
ENSMUSG00000062937	cyan	0.397568	0.00909916	0.101654
ENSMUSG00000050926	cyan	0.398599	0.0119943	0.124377
ENSMUSG00000020577	cyan	0.400682	0.00378711	0.0537546
ENSMUSG00000039321	cyan	0.401492	0.014273	0.141446
ENSMUSG00000027495	cyan	0.406947	0.000577178	0.0133113
ENSMUSG00000047230	cyan	0.407486	0.00792553	0.0919514
ENSMUSG00000031545	cyan	0.415136	0.0111403	0.117247
ENSMUSG00000073975	cyan	0.41529	0.00746126	0.0882064
ENSMUSG00000032925	cyan	0.41546	0.000871312	0.0179726
ENSMUSG00000029992	cyan	0.417394	0.00836621	0.0954044
ENSMUSG00000041556	cyan	0.418799	0.001744	0.030234
ENSMUSG00000042269	cyan	0.418925	0.010635	0.113555
ENSMUSG00000048540	cyan	0.419647	0.00344038	0.0503143
ENSMUSG00000028172	cyan	0.420235	0.00511166	0.0680018
ENSMUSG00000036104	cyan	0.422281	0.00682507	0.0828171
ENSMUSG00000091831	cyan	0.423255	0.00900741	0.10078
ENSMUSG00000046782	cyan	0.425793	0.00271998	0.0418485
ENSMUSG00000034460	cyan	0.428207	0.00821098	0.0940514
ENSMUSG00000023232	cyan	0.436694	0.00157585	0.0280114
ENSMUSG00000025885	cyan	0.437297	0.0021423	0.0350888
ENSMUSG00000022055	cyan	0.437763	0.000663007	0.0148469
ENSMUSG00000035443	cyan	0.443235	0.00645882	0.0793062
ENSMUSG00000059173	cyan	0.44666	0.00200784	0.0336362
ENSMUSG00000046204	cyan	0.447049	0.00604827	0.0755618
ENSMUSG00000059049	cyan	0.450786	0.00305963	0.0455667
ENSMUSG00000038079	cyan	0.451547	0.00517649	0.0684388
ENSMUSG00000029380	cyan	0.451945	0.00263084	0.0409598
ENSMUSG00000049946	cyan	0.45668	3.38e-05	0.00165246
ENSMUSG00000038368	cyan	0.458459	0.00207143	0.0341667
ENSMUSG00000040855	cyan	0.462773	0.00231949	0.0373565
ENSMUSG00000032845	cyan	0.465032	0.00412778	0.0574796
ENSMUSG00000021557	cyan	0.469054	0.00137049	0.025143
ENSMUSG00000041313	cyan	0.475116	0.000786818	0.0166756
ENSMUSG00000055471	cyan	0.475785	0.0010743	0.0209336
ENSMUSG00000033526	cyan	0.476058	0.000979665	0.0196302
ENSMUSG00000060371	cyan	0.476172	0.00321188	0.0476044
ENSMUSG00000031605	cyan	0.481945	0.00170117	0.0297252
ENSMUSG00000028630	cyan	0.485345	0.00206335	0.0341216
ENSMUSG00000063931	cyan	0.489915	0.000338312	0.00898419
ENSMUSG00000020396	cyan	0.492247	3.86e-05	0.00179925
ENSMUSG00000025240	cyan	0.493519	0.000239381	0.00702169
ENSMUSG00000068037	cyan	0.493703	0.00183439	0.0314825
ENSMUSG00000032182	cyan	0.495131	0.00171021	0.0298192
ENSMUSG00000039239	cyan	0.49517	0.00151402	0.0271942
ENSMUSG00000037533	cyan	0.49563	0.00192	0.0324938
ENSMUSG00000015083	cyan	0.497582	0.00193066	0.032591
ENSMUSG00000061808	cyan	0.498082	0.00168809	0.0296575
ENSMUSG00000053286	cyan	0.500627	0.00179406	0.0308935
ENSMUSG00000073207	cyan	0.504229	0.00158057	0.0280629
ENSMUSG00000079020	cyan	0.505165	0.000554541	0.012944
ENSMUSG00000025810	cyan	0.505576	0.000949922	0.0191837
ENSMUSG00000038745	cyan	0.506725	0.000576117	0.0133067
ENSMUSG00000040797	cyan	0.507996	0.000135274	0.00461079
ENSMUSG00000024059	cyan	0.510417	0.00123219	0.023327
ENSMUSG00000074785	cyan	0.51329	0.00127513	0.0238763
ENSMUSG00000027605	cyan	0.515533	0.000381877	0.00983635
ENSMUSG00000079157	cyan	0.520091	0.00100326	0.0199733
ENSMUSG00000048330	cyan	0.520717	0.000140528	0.00472376
ENSMUSG00000102697	cyan	0.523575	0.00030954	0.0083935
ENSMUSG00000049717	cyan	0.523732	0.000970883	0.0195049
ENSMUSG00000004383	cyan	0.525448	0.000471656	0.0114241
ENSMUSG00000047712	cyan	0.525507	7.21e-05	0.00290321
ENSMUSG00000020793	cyan	0.525825	0.000899049	0.0184706
ENSMUSG00000000263	cyan	0.526428	0.000364423	0.00951385
ENSMUSG00000027010	cyan	0.52697	0.000121929	0.00431477
ENSMUSG00000032776	cyan	0.52865	9.47e-05	0.00352126
ENSMUSG00000075705	cyan	0.529561	0.000543705	0.012749
ENSMUSG00000004151	cyan	0.533226	0.000396336	0.010111
ENSMUSG00000046032	cyan	0.53964	0.000474805	0.0114465
ENSMUSG00000054027	cyan	0.541871	0.000582171	0.0133467
ENSMUSG00000016382	cyan	0.543423	9.09e-05	0.00342819
ENSMUSG00000058975	cyan	0.544765	0.000237208	0.00697119
ENSMUSG00000005667	cyan	0.54623	0.000522692	0.0123501
ENSMUSG00000057778	cyan	0.547815	0.000446587	0.011007
ENSMUSG00000025533	cyan	0.549549	0.000453619	0.0111016
ENSMUSG00000028426	cyan	0.549692	0.000302227	0.0082532
ENSMUSG00000017664	cyan	0.549752	0.000473648	0.0114365
ENSMUSG00000044933	cyan	0.551469	0.000157097	0.00517917
ENSMUSG00000000365	cyan	0.553726	0.000114521	0.00407134
ENSMUSG00000026854	cyan	0.555649	1.43e-05	0.000839666
ENSMUSG00000020917	cyan	0.55637	8.03e-05	0.00312728
ENSMUSG00000031438	cyan	0.557068	0.000180772	0.00565746
ENSMUSG00000051590	cyan	0.557489	0.000375313	0.00973227
ENSMUSG00000058897	cyan	0.558785	0.00035879	0.00938266
ENSMUSG00000030058	cyan	0.559175	0.000353689	0.0093124
ENSMUSG00000038916	cyan	0.560069	0.000195116	0.00603297
ENSMUSG00000060735	cyan	0.56013	0.00017416	0.00554043
ENSMUSG00000035681	cyan	0.562849	1.94e-06	0.000163209
ENSMUSG00000011256	cyan	0.565794	2.32e-05	0.00123017
ENSMUSG00000032680	cyan	0.566364	3.97e-05	0.00183287
ENSMUSG00000022962	cyan	0.566829	0.000123072	0.00432546
ENSMUSG00000034813	cyan	0.56721	0.000248448	0.00721904
ENSMUSG00000050511	cyan	0.568276	0.000121677	0.00431477
ENSMUSG00000091722	cyan	0.570935	0.000221303	0.00661723
ENSMUSG00000022558	cyan	0.572677	1.95e-06	0.000163209
ENSMUSG00000030905	cyan	0.572893	1.58e-05	0.000902353
ENSMUSG00000037979	cyan	0.573337	9.76e-05	0.00359253
ENSMUSG00000057133	cyan	0.573572	0.000196212	0.00603705
ENSMUSG00000032269	cyan	0.575359	4.42e-05	0.00199983
ENSMUSG00000031980	cyan	0.576886	0.00016085	0.00528031
ENSMUSG00000071708	cyan	0.581062	3.75e-05	0.00177716
ENSMUSG00000020580	cyan	0.581252	5.46e-05	0.00236595
ENSMUSG00000003824	cyan	0.581276	0.000177095	0.00558799
ENSMUSG00000028039	cyan	0.581666	0.000171857	0.00551386
ENSMUSG00000028532	cyan	0.584482	5.88e-06	0.000399669
ENSMUSG00000028909	cyan	0.586087	7.94e-05	0.00309972
ENSMUSG00000032280	cyan	0.58715	1.67e-05	0.000939302
ENSMUSG00000019936	cyan	0.587433	1.47e-05	0.00085965
ENSMUSG00000029207	cyan	0.587657	1.97e-05	0.00107945
ENSMUSG00000041957	cyan	0.593336	3.61e-05	0.00172819
ENSMUSG00000020140	cyan	0.599272	1.11e-05	0.000672566
ENSMUSG00000062444	cyan	0.599958	9.14e-05	0.00342861
ENSMUSG00000027475	cyan	0.602692	1.55e-05	0.000886624
ENSMUSG00000036667	cyan	0.606759	6.16e-05	0.00259723
ENSMUSG00000052928	cyan	0.611253	4.01e-05	0.00183367
ENSMUSG00000025475	cyan	0.61464	2.83e-05	0.00145223
ENSMUSG00000034926	cyan	0.615773	1.99e-05	0.00108643
ENSMUSG00000024120	cyan	0.616699	3.3e-05	0.0016241
ENSMUSG00000095105	cyan	0.619382	4e-05	0.00183367
ENSMUSG00000039318	cyan	0.620326	3.08e-05	0.00155206
ENSMUSG00000021745	cyan	0.620611	4.58e-07	5.31e-05
ENSMUSG00000026117	cyan	0.6224	4.59e-06	0.000322018
ENSMUSG00000029001	cyan	0.623803	1.41e-07	1.92e-05
ENSMUSG00000020532	cyan	0.625247	1.81e-05	0.00100691
ENSMUSG00000026315	cyan	0.627202	3.14e-05	0.00157101
ENSMUSG00000040836	cyan	0.627242	3.31e-05	0.0016241
ENSMUSG00000028341	cyan	0.629245	5.95e-06	0.000402749
ENSMUSG00000041268	cyan	0.637736	1.25e-05	0.000745146
ENSMUSG00000037905	cyan	0.637738	1.48e-05	0.000863817
ENSMUSG00000054752	cyan	0.644305	2.18e-06	0.000175492
ENSMUSG00000018593	cyan	0.644556	7.53e-06	0.0004895
ENSMUSG00000001924	cyan	0.64571	1.53e-05	0.000878157
ENSMUSG00000021209	cyan	0.645772	7.21e-07	7.61e-05
ENSMUSG00000032648	cyan	0.64737	2.88e-06	0.000215583
ENSMUSG00000021725	cyan	0.647611	6.8e-10	2.56e-07
ENSMUSG00000050321	cyan	0.648096	9.69e-07	9.58e-05
ENSMUSG00000001441	cyan	0.648645	8.15e-06	0.000524243
ENSMUSG00000000739	cyan	0.650645	5.56e-06	0.000379642
ENSMUSG00000046159	cyan	0.651642	4.79e-07	5.43e-05
ENSMUSG00000008489	cyan	0.651994	2.08e-09	5.93e-07
ENSMUSG00000033557	cyan	0.65328	4.72e-09	1.1e-06
ENSMUSG00000039809	cyan	0.653687	2.78e-06	0.00020997
ENSMUSG00000041540	cyan	0.654502	3.36e-07	3.99e-05
ENSMUSG00000027950	cyan	0.654918	4.22e-06	0.000300274
ENSMUSG00000048578	cyan	0.657834	2.79e-06	0.00020997
ENSMUSG00000031278	cyan	0.659935	7.68e-07	8.07e-05
ENSMUSG00000018906	cyan	0.660762	3.2e-09	7.84e-07
ENSMUSG00000027016	cyan	0.661673	1.23e-09	3.97e-07
ENSMUSG00000027748	cyan	0.662025	5.98e-06	0.000402839
ENSMUSG00000022206	cyan	0.665398	1.52e-06	0.000135665
ENSMUSG00000040618	cyan	0.669173	3.14e-07	3.75e-05
ENSMUSG00000032289	cyan	0.671758	2.44e-11	1.64e-08
ENSMUSG00000044288	cyan	0.671954	1.79e-06	0.000154304
ENSMUSG00000024901	cyan	0.673177	3.36e-06	0.000245644
ENSMUSG00000046699	cyan	0.673505	4.11e-06	0.000297603
ENSMUSG00000021730	cyan	0.674279	4.17e-06	0.000299962
ENSMUSG00000006586	cyan	0.676382	2.35e-10	1.01e-07
ENSMUSG00000028785	cyan	0.677232	2.53e-08	4.39e-06
ENSMUSG00000022454	cyan	0.682362	2.48e-08	4.38e-06
ENSMUSG00000035275	cyan	0.683257	3.08e-08	5.05e-06
ENSMUSG00000025092	cyan	0.684049	1.94e-08	3.51e-06
ENSMUSG00000042359	cyan	0.691121	3.08e-07	3.72e-05
ENSMUSG00000009292	cyan	0.692252	1.63e-09	4.75e-07
ENSMUSG00000042331	cyan	0.692895	1.98e-07	2.56e-05
ENSMUSG00000031960	cyan	0.693323	6.03e-07	6.65e-05
ENSMUSG00000034765	cyan	0.696254	2.27e-11	1.61e-08
ENSMUSG00000038582	cyan	0.698029	1.26e-06	0.000117589
ENSMUSG00000032186	cyan	0.698859	9.01e-07	9.14e-05
ENSMUSG00000059901	cyan	0.70003	9.17e-07	9.18e-05
ENSMUSG00000022973	cyan	0.701509	7.16e-07	7.61e-05
ENSMUSG00000045441	cyan	0.701792	1.47e-09	4.44e-07
ENSMUSG00000030465	cyan	0.702352	9.82e-08	1.37e-05
ENSMUSG00000026944	cyan	0.703293	8.27e-07	8.45e-05
ENSMUSG00000029055	cyan	0.706072	6.11e-12	5.55e-09
ENSMUSG00000033769	cyan	0.706386	3.71e-08	5.72e-06
ENSMUSG00000022594	cyan	0.707396	6.97e-09	1.45e-06
ENSMUSG00000034098	cyan	0.712982	1.68e-10	7.63e-08
ENSMUSG00000060402	cyan	0.714969	1.37e-12	2.12e-09
ENSMUSG00000020114	cyan	0.715019	1.5e-07	2.01e-05
ENSMUSG00000026065	cyan	0.717822	2.72e-08	4.61e-06
ENSMUSG00000041020	cyan	0.71814	3e-09	7.47e-07
ENSMUSG00000026825	cyan	0.719445	3.77e-09	9.1e-07
ENSMUSG00000026062	cyan	0.720363	7.51e-12	6.43e-09
ENSMUSG00000041570	cyan	0.721661	2.32e-07	2.91e-05
ENSMUSG00000025558	cyan	0.723965	1.35e-09	4.26e-07
ENSMUSG00000050074	cyan	0.725763	2.97e-09	7.47e-07
ENSMUSG00000074934	cyan	0.729127	1.61e-07	2.12e-05
ENSMUSG00000002265	cyan	0.730423	8.52e-09	1.71e-06
ENSMUSG00000035864	cyan	0.7322	6.44e-10	2.49e-07
ENSMUSG00000063661	cyan	0.733348	1.39e-08	2.56e-06
ENSMUSG00000035954	cyan	0.733838	9.06e-08	1.29e-05
ENSMUSG00000049303	cyan	0.736802	2.09e-12	2.69e-09
ENSMUSG00000030268	cyan	0.737123	2.28e-09	6.17e-07
ENSMUSG00000061666	cyan	0.738147	3e-08	4.97e-06
ENSMUSG00000032294	cyan	0.74	6.5e-09	1.39e-06
ENSMUSG00000026576	cyan	0.741012	9.75e-09	1.9e-06
ENSMUSG00000031837	cyan	0.745446	5.71e-10	2.26e-07
ENSMUSG00000046442	cyan	0.747292	3.55e-08	5.53e-06
ENSMUSG00000070348	cyan	0.750483	2.97e-08	4.97e-06
ENSMUSG00000102692	cyan	0.7522	1.03e-08	1.97e-06
ENSMUSG00000024242	cyan	0.753778	5.16e-09	1.17e-06
ENSMUSG00000066129	cyan	0.756042	2.13e-10	9.38e-08
ENSMUSG00000040560	cyan	0.757387	4.64e-10	1.88e-07
ENSMUSG00000070953	cyan	0.758117	6.25e-09	1.36e-06
ENSMUSG00000014592	cyan	0.762022	2.21e-09	6.08e-07
ENSMUSG00000054640	cyan	0.76329	1.59e-09	4.71e-07
ENSMUSG00000022861	cyan	0.766405	1.14e-08	2.15e-06
ENSMUSG00000028528	cyan	0.772299	2.29e-11	1.61e-08
ENSMUSG00000063531	cyan	0.780574	1.45e-10	6.99e-08
ENSMUSG00000035152	cyan	0.782596	4.91e-11	2.92e-08
ENSMUSG00000007594	cyan	0.783222	5.53e-12	5.55e-09
ENSMUSG00000061603	cyan	0.783919	2.39e-09	6.36e-07
ENSMUSG00000058230	cyan	0.784695	1.15e-09	3.86e-07
ENSMUSG00000038486	cyan	0.785978	8.68e-10	3.12e-07
ENSMUSG00000032807	cyan	0.786121	2.86e-09	7.36e-07
ENSMUSG00000053025	cyan	0.79115	4.73e-19	3.65e-15
ENSMUSG00000029467	cyan	0.798887	3.27e-12	3.6e-09
ENSMUSG00000066406	cyan	0.811294	4.04e-13	7.78e-10
ENSMUSG00000063434	cyan	0.812384	5.24e-11	3e-08
ENSMUSG00000027520	cyan	0.81327	1.64e-10	7.63e-08
ENSMUSG00000044224	cyan	0.816931	6.74e-13	1.16e-09
ENSMUSG00000050965	cyan	0.818489	8.45e-12	6.86e-09
ENSMUSG00000020658	cyan	0.835804	1.05e-14	3.23e-11
ENSMUSG00000034796	cyan	0.843322	1.81e-13	3.99e-10
ENSMUSG00000035311	cyan	0.847345	2.05e-12	2.69e-09
ENSMUSG00000029153	cyan	0.850471	6.91e-23	1.07e-18
ENSMUSG00000005672	cyan	0.881428	3.57e-16	1.84e-12
ENSMUSG00000060206	cyan	0.889204	2.45e-15	9.46e-12
ENSMUSG00000040121	yellow	0.217454	0.0854494	0.367549
ENSMUSG00000021690	yellow	0.218364	0.0872146	0.371869
ENSMUSG00000020928	yellow	0.236262	0.0907278	0.379978
ENSMUSG00000043670	yellow	0.241192	0.080653	0.354327
ENSMUSG00000078813	yellow	0.252052	0.10594	0.417404
ENSMUSG00000059842	yellow	0.263524	0.0725789	0.333836
ENSMUSG00000046841	yellow	0.265045	0.0480268	0.260944
ENSMUSG00000010651	yellow	0.269151	0.0650033	0.311698
ENSMUSG00000067929	yellow	0.270727	0.0686636	0.32309
ENSMUSG00000047867	yellow	0.272884	0.0481237	0.26126
ENSMUSG00000025813	yellow	0.273491	0.0370893	0.223247
ENSMUSG00000054951	yellow	0.2755	0.0649507	0.311698
ENSMUSG00000053519	yellow	0.286379	0.035042	0.215834
ENSMUSG00000019214	yellow	0.287729	0.0316552	0.202239
ENSMUSG00000038496	yellow	0.290909	0.0434423	0.245404
ENSMUSG00000020660	yellow	0.292482	0.0268153	0.184785
ENSMUSG00000034891	yellow	0.292831	0.0556315	0.28478
ENSMUSG00000035472	yellow	0.293521	0.0371303	0.223314
ENSMUSG00000039699	yellow	0.294549	0.0563361	0.286301
ENSMUSG00000038352	yellow	0.301678	0.051768	0.27279
ENSMUSG00000040592	yellow	0.301853	0.0519726	0.273368
ENSMUSG00000014198	yellow	0.306718	0.0432266	0.244992
ENSMUSG00000021098	yellow	0.307154	0.0340462	0.211814
ENSMUSG00000035580	yellow	0.307963	0.0511058	0.270873
ENSMUSG00000064363	yellow	0.308234	0.0353165	0.216746
ENSMUSG00000045551	yellow	0.308951	0.0425269	0.243017
ENSMUSG00000021376	yellow	0.314716	0.0569874	0.28885
ENSMUSG00000025243	yellow	0.314986	0.0372901	0.223784
ENSMUSG00000024869	yellow	0.316633	0.0342632	0.212564
ENSMUSG00000031669	yellow	0.31749	0.0203251	0.156588
ENSMUSG00000049404	yellow	0.318041	0.0371394	0.223314
ENSMUSG00000042655	yellow	0.318684	0.0160946	0.136292
ENSMUSG00000028636	yellow	0.319083	0.0412909	0.238695
ENSMUSG00000031662	yellow	0.320091	0.0408638	0.237114
ENSMUSG00000036523	yellow	0.321049	0.0186012	0.148243
ENSMUSG00000005677	yellow	0.321786	0.0471002	0.257881
ENSMUSG00000032519	yellow	0.32258	0.0159347	0.135348
ENSMUSG00000030769	yellow	0.323966	0.0325249	0.205525
ENSMUSG00000041219	yellow	0.324822	0.0295311	0.194633
ENSMUSG00000020218	yellow	0.326801	0.0402743	0.234931
ENSMUSG00000021384	yellow	0.32785	0.038378	0.228007
ENSMUSG00000032026	yellow	0.327872	0.0261766	0.181656
ENSMUSG00000027173	yellow	0.327946	0.0327454	0.206637
ENSMUSG00000074847	yellow	0.32933	0.037274	0.223774
ENSMUSG00000024300	yellow	0.331108	0.0342895	0.212642
ENSMUSG00000014633	yellow	0.334875	0.0225459	0.165766
ENSMUSG00000028545	yellow	0.338697	0.0290973	0.192844
ENSMUSG00000031352	yellow	0.340794	0.0388491	0.229744
ENSMUSG00000026049	yellow	0.341071	0.0301899	0.19754
ENSMUSG00000037872	yellow	0.342303	0.00692109	0.0786344
ENSMUSG00000021213	yellow	0.345701	0.0292925	0.193473
ENSMUSG00000027776	yellow	0.346599	0.0223078	0.164919
ENSMUSG00000038213	yellow	0.348126	0.032463	0.205275
ENSMUSG00000057130	yellow	0.348561	0.0312692	0.200938
ENSMUSG00000041670	yellow	0.351813	0.0328199	0.206769
ENSMUSG00000032041	yellow	0.352529	0.0122541	0.115075
ENSMUSG00000021669	yellow	0.353058	0.010679	0.104019
ENSMUSG00000022538	yellow	0.353485	0.0211547	0.160076
ENSMUSG00000020437	yellow	0.35362	0.0219009	0.16332
ENSMUSG00000030869	yellow	0.353748	0.0205948	0.157931
ENSMUSG00000037868	yellow	0.355869	0.0259293	0.180923
ENSMUSG00000032034	yellow	0.359137	0.029979	0.196744
ENSMUSG00000000791	yellow	0.36246	0.0201943	0.155789
ENSMUSG00000048544	yellow	0.363019	0.0219402	0.163455
ENSMUSG00000037188	yellow	0.365579	0.0242296	0.173475
ENSMUSG00000031813	yellow	0.365996	0.0249084	0.176532
ENSMUSG00000031883	yellow	0.366029	0.0237547	0.171465
ENSMUSG00000025480	yellow	0.366085	0.0260032	0.181048
ENSMUSG00000005871	yellow	0.367349	0.013249	0.120743
ENSMUSG00000031090	yellow	0.367813	0.00984002	0.0988422
ENSMUSG00000050623	yellow	0.368862	0.00587457	0.0703987
ENSMUSG00000038462	yellow	0.369328	0.0156032	0.134043
ENSMUSG00000042228	yellow	0.369788	0.0132445	0.120743
ENSMUSG00000015312	yellow	0.370088	0.0108613	0.105
ENSMUSG00000050619	yellow	0.370114	0.0150998	0.131266
ENSMUSG00000068114	yellow	0.370502	0.00672426	0.0773714
ENSMUSG00000049357	yellow	0.37073	0.015464	0.133437
ENSMUSG00000068615	yellow	0.37119	0.0131853	0.120305
ENSMUSG00000020519	yellow	0.371899	0.021983	0.16348
ENSMUSG00000030189	yellow	0.37351	0.0223925	0.16515
ENSMUSG00000035929	yellow	0.374216	0.0206134	0.157995
ENSMUSG00000022089	yellow	0.375122	0.0199531	0.154624
ENSMUSG00000047242	yellow	0.375295	0.023154	0.16867
ENSMUSG00000015396	yellow	0.37869	0.0173869	0.141868
ENSMUSG00000033389	yellow	0.378812	0.0179554	0.144968
ENSMUSG00000019301	yellow	0.379061	0.0177615	0.144233
ENSMUSG00000024533	yellow	0.380124	0.0100853	0.100004
ENSMUSG00000038172	yellow	0.380335	0.00289674	0.04335
ENSMUSG00000015314	yellow	0.382471	0.0144285	0.127794
ENSMUSG00000052539	yellow	0.384801	0.0075157	0.0830063
ENSMUSG00000037818	yellow	0.384955	0.0097962	0.0984738
ENSMUSG00000036264	yellow	0.385819	0.0173577	0.141868
ENSMUSG00000028689	yellow	0.385991	0.0156023	0.134043
ENSMUSG00000021281	yellow	0.389665	0.0149961	0.131059
ENSMUSG00000090213	yellow	0.390767	0.0146873	0.128976
ENSMUSG00000054967	yellow	0.391089	0.0139244	0.124547
ENSMUSG00000027425	yellow	0.392194	0.0152788	0.132511
ENSMUSG00000032715	yellow	0.393284	0.014543	0.128417
ENSMUSG00000020381	yellow	0.393757	0.016605	0.138486
ENSMUSG00000024190	yellow	0.393786	0.00554415	0.0677282
ENSMUSG00000026786	yellow	0.393987	0.014594	0.128595
ENSMUSG00000020723	yellow	0.394344	0.0142997	0.126958
ENSMUSG00000040321	yellow	0.3949	0.0158137	0.1351
ENSMUSG00000044339	yellow	0.394974	0.015995	0.135597
ENSMUSG00000037921	yellow	0.395106	0.0160631	0.1361
ENSMUSG00000033777	yellow	0.396422	0.0157463	0.134806
ENSMUSG00000023945	yellow	0.396476	0.0157531	0.134806
ENSMUSG00000025804	yellow	0.398206	0.00555121	0.0677607
ENSMUSG00000028599	yellow	0.398224	0.00488625	0.0624626
ENSMUSG00000020846	yellow	0.398965	0.0137454	0.123632
ENSMUSG00000034042	yellow	0.39994	0.00801173	0.0867843
ENSMUSG00000031668	yellow	0.400315	0.00165433	0.0294403
ENSMUSG00000032942	yellow	0.401093	0.00861964	0.0909039
ENSMUSG00000013707	yellow	0.40121	0.00504942	0.0638587
ENSMUSG00000068758	yellow	0.401576	0.0137662	0.123632
ENSMUSG00000009030	yellow	0.40191	0.00935882	0.095945
ENSMUSG00000040373	yellow	0.402277	0.00142165	0.0262064
ENSMUSG00000020544	yellow	0.404108	0.00860841	0.0908475
ENSMUSG00000031983	yellow	0.40436	0.00776011	0.0847952
ENSMUSG00000029776	yellow	0.404762	0.00998794	0.0994861
ENSMUSG00000044024	yellow	0.406553	0.00633726	0.0741513
ENSMUSG00000056612	yellow	0.408739	0.0128432	0.118445
ENSMUSG00000030801	yellow	0.410574	0.00993403	0.0992903
ENSMUSG00000055333	yellow	0.410583	0.0119874	0.113374
ENSMUSG00000033781	yellow	0.411881	0.009724	0.0983813
ENSMUSG00000039115	yellow	0.412063	0.0117597	0.111725
ENSMUSG00000044349	yellow	0.413404	0.00485238	0.0621307
ENSMUSG00000027935	yellow	0.413451	0.00854077	0.0905052
ENSMUSG00000023467	yellow	0.413816	0.00443569	0.0582453
ENSMUSG00000032062	yellow	0.413897	0.0104685	0.102486
ENSMUSG00000070287	yellow	0.415096	0.00552146	0.0676116
ENSMUSG00000021552	yellow	0.417009	0.0094858	0.0968606
ENSMUSG00000029725	yellow	0.417479	0.00979366	0.0984738
ENSMUSG00000019961	yellow	0.419603	0.00915007	0.0946648
ENSMUSG00000025213	yellow	0.421073	0.00190856	0.0322991
ENSMUSG00000038007	yellow	0.423961	0.00600935	0.0713541
ENSMUSG00000034488	yellow	0.424205	0.00548159	0.0672301
ENSMUSG00000074793	yellow	0.425206	0.00383104	0.0525881
ENSMUSG00000027568	yellow	0.425413	0.0081225	0.0875154
ENSMUSG00000031485	yellow	0.42608	0.00586171	0.0703971
ENSMUSG00000069814	yellow	0.426995	0.00589145	0.0705192
ENSMUSG00000074824	yellow	0.428474	0.00601079	0.0713541
ENSMUSG00000029394	yellow	0.430328	0.00755918	0.0832481
ENSMUSG00000044317	yellow	0.431101	0.00748858	0.082766
ENSMUSG00000036617	yellow	0.432185	0.0077453	0.0846933
ENSMUSG00000018841	yellow	0.432772	0.00333572	0.0477872
ENSMUSG00000044881	yellow	0.433038	0.00387981	0.0528812
ENSMUSG00000043629	yellow	0.433241	0.000513801	0.0129322
ENSMUSG00000021714	yellow	0.433293	0.00802239	0.0867843
ENSMUSG00000033960	yellow	0.435135	0.00739019	0.0820462
ENSMUSG00000071203	yellow	0.43542	0.00587682	0.0703987
ENSMUSG00000045179	yellow	0.437169	0.00354062	0.0497978
ENSMUSG00000028124	yellow	0.437715	0.00229738	0.0368913
ENSMUSG00000027403	yellow	0.438837	0.00673704	0.0773714
ENSMUSG00000041417	yellow	0.439039	0.00672001	0.0773714
ENSMUSG00000043336	yellow	0.439137	0.00562031	0.068334
ENSMUSG00000028184	yellow	0.439643	0.00358783	0.0502328
ENSMUSG00000030291	yellow	0.441015	0.00531758	0.0658996
ENSMUSG00000028953	yellow	0.441673	0.00149444	0.0274496
ENSMUSG00000049511	yellow	0.441719	0.00196955	0.0329233
ENSMUSG00000069372	yellow	0.442874	0.0059001	0.0705249
ENSMUSG00000002845	yellow	0.444253	0.00616182	0.0725731
ENSMUSG00000063535	yellow	0.446688	0.00590107	0.0705249
ENSMUSG00000033715	yellow	0.448232	0.00490862	0.0626946
ENSMUSG00000024049	yellow	0.450507	0.00565157	0.0685519
ENSMUSG00000028197	yellow	0.450603	0.0056136	0.0683062
ENSMUSG00000074060	yellow	0.452109	0.00303802	0.0444721
ENSMUSG00000009356	yellow	0.452366	0.0050419	0.0638365
ENSMUSG00000028037	yellow	0.452752	0.00538079	0.066469
ENSMUSG00000024778	yellow	0.456136	0.00494615	0.0630016
ENSMUSG00000003228	yellow	0.456818	0.000711009	0.0163246
ENSMUSG00000101389	yellow	0.456957	0.00247823	0.0391769
ENSMUSG00000026548	yellow	0.457985	0.0033863	0.0482431
ENSMUSG00000068551	yellow	0.458388	0.00428891	0.0569971
ENSMUSG00000078995	yellow	0.458825	0.00462606	0.0600803
ENSMUSG00000032218	yellow	0.460416	0.00320035	0.0463645
ENSMUSG00000030785	yellow	0.461278	0.00448569	0.0587518
ENSMUSG00000031075	yellow	0.462051	0.000817792	0.0181289
ENSMUSG00000026080	yellow	0.462408	0.00415796	0.0556785
ENSMUSG00000028718	yellow	0.462922	0.00405649	0.0545663
ENSMUSG00000043162	yellow	0.463187	0.00408113	0.05485
ENSMUSG00000026727	yellow	0.464559	0.00385114	0.0527244
ENSMUSG00000085795	yellow	0.46462	0.00416082	0.0556785
ENSMUSG00000054277	yellow	0.465321	0.00304509	0.0445334
ENSMUSG00000027398	yellow	0.46727	0.00235198	0.0376439
ENSMUSG00000026113	yellow	0.467828	0.00318005	0.0461137
ENSMUSG00000090124	yellow	0.469789	0.00326936	0.0470989
ENSMUSG00000055128	yellow	0.470407	0.00177001	0.0306848
ENSMUSG00000046546	yellow	0.471045	0.00294944	0.0438217
ENSMUSG00000058740	yellow	0.471444	0.00223433	0.03606
ENSMUSG00000035770	yellow	0.471524	0.000229092	0.00693069
ENSMUSG00000031250	yellow	0.471907	0.00350613	0.0494028
ENSMUSG00000054484	yellow	0.472903	0.00314501	0.0456485
ENSMUSG00000026187	yellow	0.474942	0.00293279	0.0436355
ENSMUSG00000015316	yellow	0.475165	0.00289538	0.04335
ENSMUSG00000091996	yellow	0.475477	0.00153618	0.0280161
ENSMUSG00000059834	yellow	0.475692	0.000849359	0.0185883
ENSMUSG00000040584	yellow	0.477949	0.00173519	0.0302617
ENSMUSG00000106379	yellow	0.478557	0.00191318	0.0323313
ENSMUSG00000071715	yellow	0.478631	0.00168439	0.0297012
ENSMUSG00000061702	yellow	0.479608	0.00274104	0.0419374
ENSMUSG00000040269	yellow	0.480726	0.0028894	0.04335
ENSMUSG00000039167	yellow	0.481784	0.000743306	0.0168406
ENSMUSG00000022744	yellow	0.48345	0.00220346	0.0358243
ENSMUSG00000022952	yellow	0.483858	0.00247498	0.0391657
ENSMUSG00000003283	yellow	0.484126	0.00116743	0.0228304
ENSMUSG00000026395	yellow	0.488065	0.000884839	0.019094
ENSMUSG00000031026	yellow	0.488723	0.000233455	0.00699412
ENSMUSG00000033788	yellow	0.490064	0.00150705	0.0275827
ENSMUSG00000050370	yellow	0.491494	0.00158612	0.028757
ENSMUSG00000024841	yellow	0.492031	0.00221281	0.0358628
ENSMUSG00000034282	yellow	0.493882	0.0017601	0.0305473
ENSMUSG00000000202	yellow	0.49536	0.0019266	0.0324841
ENSMUSG00000048978	yellow	0.496056	0.00104865	0.0215121
ENSMUSG00000048004	yellow	0.49641	0.00192376	0.0324745
ENSMUSG00000039079	yellow	0.497557	0.00118131	0.0230422
ENSMUSG00000022681	yellow	0.498671	0.00181339	0.0311027
ENSMUSG00000003546	yellow	0.499223	0.000719758	0.0164521
ENSMUSG00000063060	yellow	0.50078	0.00178414	0.0307226
ENSMUSG00000024118	yellow	0.501752	0.00170234	0.029895
ENSMUSG00000002015	yellow	0.502114	0.000881639	0.0190783
ENSMUSG00000039384	yellow	0.502474	0.00167348	0.0295763
ENSMUSG00000057315	yellow	0.502955	0.000199201	0.0062429
ENSMUSG00000037940	yellow	0.50377	0.000512879	0.0129301
ENSMUSG00000053819	yellow	0.504854	1.11e-05	0.000704265
ENSMUSG00000026737	yellow	0.504995	0.000665364	0.0156017
ENSMUSG00000026664	yellow	0.505074	0.000844605	0.0185105
ENSMUSG00000025283	yellow	0.505589	0.00158272	0.0287292
ENSMUSG00000030748	yellow	0.506064	0.000637665	0.0151362
ENSMUSG00000086228	yellow	0.506187	0.000775104	0.0174585
ENSMUSG00000090698	yellow	0.508315	0.000652827	0.0154486
ENSMUSG00000021969	yellow	0.510209	0.00108104	0.0218327
ENSMUSG00000048022	yellow	0.511032	0.000477294	0.0122125
ENSMUSG00000043441	yellow	0.512138	0.000123112	0.00424598
ENSMUSG00000075467	yellow	0.513842	0.00124496	0.0238319
ENSMUSG00000035352	yellow	0.514508	0.00121465	0.0235734
ENSMUSG00000035506	yellow	0.51494	0.00110944	0.0220587
ENSMUSG00000046240	yellow	0.515382	0.00104951	0.0215121
ENSMUSG00000028646	yellow	0.515414	0.0010746	0.0217586
ENSMUSG00000005148	yellow	0.515785	0.00121627	0.0235751
ENSMUSG00000013367	yellow	0.515891	0.00120869	0.0234872
ENSMUSG00000041272	yellow	0.516614	0.000832774	0.0183166
ENSMUSG00000019312	yellow	0.518533	0.00106983	0.0217147
ENSMUSG00000004798	yellow	0.518811	0.000930478	0.0196662
ENSMUSG00000064341	yellow	0.518829	0.00110211	0.0219697
ENSMUSG00000045246	yellow	0.519548	0.000236001	0.00703909
ENSMUSG00000049044	yellow	0.519796	0.00109149	0.0218993
ENSMUSG00000004451	yellow	0.520019	0.00108541	0.0218327
ENSMUSG00000062991	yellow	0.520069	0.0005541	0.0136569
ENSMUSG00000053560	yellow	0.520297	0.000407246	0.0109087
ENSMUSG00000039960	yellow	0.522659	0.000799912	0.017835
ENSMUSG00000025135	yellow	0.522733	0.00100205	0.0209211
ENSMUSG00000020067	yellow	0.523963	0.000926097	0.0196048
ENSMUSG00000046500	yellow	0.525858	2.31e-08	4.3e-06
ENSMUSG00000056941	yellow	0.526251	0.000886797	0.0191008
ENSMUSG00000074657	yellow	0.526315	0.000565624	0.0138744
ENSMUSG00000020205	yellow	0.526597	0.000739176	0.0167717
ENSMUSG00000024747	yellow	0.527491	0.000798201	0.0178226
ENSMUSG00000052776	yellow	0.527617	0.000108103	0.00386989
ENSMUSG00000017747	yellow	0.531322	0.000717933	0.0164347
ENSMUSG00000031659	yellow	0.53372	0.000724301	0.0164826
ENSMUSG00000048100	yellow	0.535506	0.000619477	0.0147727
ENSMUSG00000022523	yellow	0.536251	0.000421111	0.0111638
ENSMUSG00000036390	yellow	0.537382	0.000673066	0.0157345
ENSMUSG00000036985	yellow	0.538001	0.000196946	0.00618877
ENSMUSG00000024647	yellow	0.538171	0.000662505	0.0155583
ENSMUSG00000028098	yellow	0.538755	0.000236324	0.00703909
ENSMUSG00000040990	yellow	0.539079	0.000563683	0.0138615
ENSMUSG00000009551	yellow	0.539295	0.000553462	0.0136569
ENSMUSG00000004864	yellow	0.541763	0.000597889	0.0144169
ENSMUSG00000006519	yellow	0.54225	0.000449315	0.0117301
ENSMUSG00000021250	yellow	0.543031	0.000341447	0.00944118
ENSMUSG00000020912	yellow	0.543518	0.000545145	0.0135226
ENSMUSG00000059013	yellow	0.545512	0.000175251	0.00563322
ENSMUSG00000026765	yellow	0.546894	3.13e-05	0.00156335
ENSMUSG00000021262	yellow	0.550252	0.000453594	0.0118019
ENSMUSG00000074170	yellow	0.55095	0.000133736	0.00455499
ENSMUSG00000017837	yellow	0.551548	0.000448451	0.0117301
ENSMUSG00000051439	yellow	0.552442	0.000430772	0.0113514
ENSMUSG00000049225	yellow	0.552778	2.46e-05	0.00131115
ENSMUSG00000057469	yellow	0.554946	0.000158372	0.00524361
ENSMUSG00000079055	yellow	0.555581	5.06e-05	0.00219986
ENSMUSG00000042734	yellow	0.556439	0.000218	0.00667364
ENSMUSG00000024168	yellow	0.558678	0.000359332	0.009778
ENSMUSG00000053062	yellow	0.562232	0.000321085	0.00895845
ENSMUSG00000067924	yellow	0.562661	0.000316771	0.00886568
ENSMUSG00000036766	yellow	0.5629	5.26e-05	0.00227411
ENSMUSG00000071369	yellow	0.562933	0.000317186	0.00886568
ENSMUSG00000035000	yellow	0.563494	0.000267836	0.00778237
ENSMUSG00000028099	yellow	0.56364	0.000170946	0.00554101
ENSMUSG00000023034	yellow	0.56385	0.000274152	0.00789158
ENSMUSG00000032540	yellow	0.564509	0.000296629	0.00842852
ENSMUSG00000041351	yellow	0.565128	5.76e-05	0.00242136
ENSMUSG00000052921	yellow	0.567452	6.38e-05	0.00261153
ENSMUSG00000029154	yellow	0.567899	4.69e-05	0.0020916
ENSMUSG00000050840	yellow	0.570216	0.000222135	0.00677336
ENSMUSG00000038418	yellow	0.572222	0.000172532	0.00556903
ENSMUSG00000024789	yellow	0.572522	0.000231951	0.00697617
ENSMUSG00000028191	yellow	0.573343	0.000227346	0.00690498
ENSMUSG00000022525	yellow	0.573559	5.58e-05	0.00236039
ENSMUSG00000060487	yellow	0.574021	8.27e-10	2.71e-07
ENSMUSG00000041423	yellow	0.57403	0.000168807	0.00549477
ENSMUSG00000060843	yellow	0.574984	0.000195166	0.00615223
ENSMUSG00000020905	yellow	0.576421	0.000195385	0.00615223
ENSMUSG00000040713	yellow	0.578554	0.000140728	0.00475118
ENSMUSG00000045659	yellow	0.579068	2.61e-05	0.00135588
ENSMUSG00000034880	yellow	0.579715	0.000165288	0.00540302
ENSMUSG00000052914	yellow	0.580368	0.000101983	0.00372866
ENSMUSG00000005716	yellow	0.580758	7.06e-05	0.00283522
ENSMUSG00000036834	yellow	0.581498	0.000117672	0.00410048
ENSMUSG00000053158	yellow	0.581816	8.3e-05	0.00318378
ENSMUSG00000079557	yellow	0.582673	5e-05	0.00219721
ENSMUSG00000047109	yellow	0.584514	0.000123485	0.00424598
ENSMUSG00000022123	yellow	0.587114	2.36e-05	0.00127022
ENSMUSG00000049265	yellow	0.588871	7.94e-05	0.00308509
ENSMUSG00000045917	yellow	0.592351	4.48e-05	0.00205008
ENSMUSG00000009734	yellow	0.592642	2.39e-05	0.00128243
ENSMUSG00000015947	yellow	0.59279	0.000119561	0.00415474
ENSMUSG00000055421	yellow	0.593372	0.000113951	0.00403245
ENSMUSG00000031918	yellow	0.595199	5.04e-05	0.00219843
ENSMUSG00000060923	yellow	0.595665	2.89e-05	0.00146369
ENSMUSG00000028373	yellow	0.59667	2.24e-07	3.09e-05
ENSMUSG00000054716	yellow	0.596681	0.000104566	0.00381408
ENSMUSG00000034275	yellow	0.597126	8.87e-06	0.000598613
ENSMUSG00000018189	yellow	0.600625	5.19e-05	0.00225129
ENSMUSG00000032038	yellow	0.601419	8.76e-05	0.00331605
ENSMUSG00000057895	yellow	0.602137	8.12e-05	0.00312618
ENSMUSG00000024430	yellow	0.602894	7.62e-05	0.00297665
ENSMUSG00000018821	yellow	0.603391	7.6e-05	0.00297585
ENSMUSG00000028977	yellow	0.603836	8.07e-05	0.00311325
ENSMUSG00000035828	yellow	0.605138	7.2e-05	0.00284769
ENSMUSG00000044005	yellow	0.605442	4.85e-05	0.0021499
ENSMUSG00000034324	yellow	0.605575	8.88e-06	0.000598613
ENSMUSG00000031447	yellow	0.606873	4.9e-05	0.00216606
ENSMUSG00000000078	yellow	0.608067	6.84e-05	0.00275378
ENSMUSG00000044505	yellow	0.608303	1.69e-05	0.000963775
ENSMUSG00000018470	yellow	0.609088	9.33e-07	9.99e-05
ENSMUSG00000038718	yellow	0.60925	4.22e-05	0.00196191
ENSMUSG00000044813	yellow	0.610036	1.03e-06	0.000106084
ENSMUSG00000031661	yellow	0.610944	3.7e-05	0.00176821
ENSMUSG00000002250	yellow	0.617549	3.41e-05	0.00164751
ENSMUSG00000009876	yellow	0.619294	4.26e-05	0.00197597
ENSMUSG00000045932	yellow	0.620266	4.4e-05	0.00202644
ENSMUSG00000019997	yellow	0.620619	3.17e-05	0.00157884
ENSMUSG00000042807	yellow	0.621825	1.11e-06	0.000111795
ENSMUSG00000042743	yellow	0.622618	3.27e-05	0.00161755
ENSMUSG00000032902	yellow	0.622629	2.83e-05	0.00144682
ENSMUSG00000046223	yellow	0.623571	1.54e-05	0.00089402
ENSMUSG00000044768	yellow	0.623985	2.34e-06	0.000210105
ENSMUSG00000021448	yellow	0.624145	2.47e-07	3.37e-05
ENSMUSG00000001542	yellow	0.625689	8.61e-06	0.000584928
ENSMUSG00000036368	yellow	0.625819	6.59e-06	0.000475039
ENSMUSG00000030092	yellow	0.626497	3.38e-05	0.00164039
ENSMUSG00000053113	yellow	0.627555	3.31e-05	0.00162168
ENSMUSG00000031491	yellow	0.630198	3.67e-06	0.00029495
ENSMUSG00000044709	yellow	0.631225	2.51e-05	0.00132288
ENSMUSG00000047881	yellow	0.631828	2.56e-05	0.00133778
ENSMUSG00000064351	yellow	0.634756	2.48e-05	0.00131273
ENSMUSG00000046854	yellow	0.635126	2.09e-05	0.0011616
ENSMUSG00000025764	yellow	0.635554	1.14e-05	0.000711197
ENSMUSG00000050105	yellow	0.638449	1e-05	0.000645434
ENSMUSG00000039103	yellow	0.638574	6.8e-06	0.000488196
ENSMUSG00000050730	yellow	0.645037	4.48e-07	5.66e-05
ENSMUSG00000071234	yellow	0.646847	7.02e-06	0.000499137
ENSMUSG00000039529	yellow	0.647542	1.38e-05	0.000811005
ENSMUSG00000004415	yellow	0.649592	1.26e-05	0.000757393
ENSMUSG00000028661	yellow	0.650368	7.71e-07	8.81e-05
ENSMUSG00000036533	yellow	0.65136	4.37e-06	0.000337149
ENSMUSG00000046688	yellow	0.651794	9.81e-06	0.000638381
ENSMUSG00000041592	yellow	0.654911	9.01e-06	0.0005992
ENSMUSG00000029822	yellow	0.655668	7.98e-06	0.000549363
ENSMUSG00000045658	yellow	0.655947	8.93e-06	0.0005992
ENSMUSG00000027397	yellow	0.658168	8.07e-06	0.000553249
ENSMUSG00000008855	yellow	0.660843	7.42e-06	0.000524839
ENSMUSG00000020591	yellow	0.662174	9.93e-07	0.000104269
ENSMUSG00000062151	yellow	0.66808	4.89e-06	0.000370045
ENSMUSG00000040420	yellow	0.670266	4.24e-06	0.000330314
ENSMUSG00000028445	yellow	0.672736	3.35e-07	4.38e-05
ENSMUSG00000008429	yellow	0.672811	4.56e-06	0.000348504
ENSMUSG00000056004	yellow	0.67427	3.52e-06	0.00028866
ENSMUSG00000030303	yellow	0.674525	1.77e-06	0.000163603
ENSMUSG00000036815	yellow	0.674712	3.85e-06	0.000306422
ENSMUSG00000039043	yellow	0.67483	2.09e-07	2.96e-05
ENSMUSG00000027489	yellow	0.676386	9.99e-08	1.54e-05
ENSMUSG00000001786	yellow	0.677353	2.62e-06	0.000227963
ENSMUSG00000034520	yellow	0.679476	9e-08	1.42e-05
ENSMUSG00000054162	yellow	0.680574	3.12e-06	0.000263226
ENSMUSG00000018893	yellow	0.684304	2e-06	0.000182618
ENSMUSG00000060550	yellow	0.684476	2.11e-06	0.00019185
ENSMUSG00000063063	yellow	0.685222	1.77e-06	0.000163603
ENSMUSG00000045613	yellow	0.687522	1.33e-08	2.77e-06
ENSMUSG00000029560	yellow	0.688508	5.52e-07	6.62e-05
ENSMUSG00000030498	yellow	0.689013	8.06e-07	9.01e-05
ENSMUSG00000050379	yellow	0.689794	1.18e-06	0.000116772
ENSMUSG00000059900	yellow	0.6898	1.06e-06	0.000107886
ENSMUSG00000021236	yellow	0.6906	1.32e-06	0.000127861
ENSMUSG00000026748	yellow	0.691201	1.61e-06	0.000151772
ENSMUSG00000020836	yellow	0.694726	4.93e-07	6.03e-05
ENSMUSG00000016494	yellow	0.695993	8.61e-07	9.43e-05
ENSMUSG00000051652	yellow	0.696135	6.16e-07	7.31e-05
ENSMUSG00000026475	yellow	0.696661	1.01e-10	4.29e-08
ENSMUSG00000029370	yellow	0.697606	6.64e-09	1.57e-06
ENSMUSG00000087141	yellow	0.69856	1.21e-06	0.000118035
ENSMUSG00000030246	yellow	0.698832	8.82e-07	9.53e-05
ENSMUSG00000022419	yellow	0.69916	6.46e-09	1.56e-06
ENSMUSG00000029334	yellow	0.69951	8.81e-10	2.83e-07
ENSMUSG00000031990	yellow	0.699694	4.15e-07	5.3e-05
ENSMUSG00000044499	yellow	0.701759	8.01e-07	9.01e-05
ENSMUSG00000079523	yellow	0.70404	5.54e-07	6.62e-05
ENSMUSG00000027506	yellow	0.705393	7.1e-07	8.17e-05
ENSMUSG00000041112	yellow	0.705725	1.31e-09	3.97e-07
ENSMUSG00000037999	yellow	0.706479	6.76e-07	7.85e-05
ENSMUSG00000042182	yellow	0.707379	1.04e-07	1.59e-05
ENSMUSG00000033904	yellow	0.710115	9.59e-09	2.11e-06
ENSMUSG00000036192	yellow	0.711887	9.16e-08	1.43e-05
ENSMUSG00000035314	yellow	0.712736	5.48e-09	1.39e-06
ENSMUSG00000030270	yellow	0.713298	4.85e-07	6.01e-05
ENSMUSG00000021108	yellow	0.71484	2.59e-09	7.39e-07
ENSMUSG00000050830	yellow	0.716032	5.13e-09	1.34e-06
ENSMUSG00000037071	yellow	0.718556	7.98e-08	1.3e-05
ENSMUSG00000032238	yellow	0.718746	1.07e-08	2.29e-06
ENSMUSG00000007279	yellow	0.718834	1.93e-08	3.68e-06
ENSMUSG00000031139	yellow	0.72092	7.52e-10	2.52e-07
ENSMUSG00000056121	yellow	0.721155	3.17e-07	4.18e-05
ENSMUSG00000039661	yellow	0.726518	1.84e-07	2.63e-05
ENSMUSG00000008318	yellow	0.726766	4.88e-09	1.3e-06
ENSMUSG00000025892	yellow	0.72695	3.27e-09	9.18e-07
ENSMUSG00000043461	yellow	0.728506	3.18e-08	5.57e-06
ENSMUSG00000021948	yellow	0.730671	3.34e-13	3.43e-10
ENSMUSG00000068696	yellow	0.733968	1.97e-08	3.7e-06
ENSMUSG00000029659	yellow	0.734361	1.45e-07	2.16e-05
ENSMUSG00000021366	yellow	0.736183	1.64e-08	3.21e-06
ENSMUSG00000058070	yellow	0.738005	2.35e-08	4.31e-06
ENSMUSG00000020173	yellow	0.739582	3.76e-08	6.51e-06
ENSMUSG00000048483	yellow	0.740226	4.97e-08	8.43e-06
ENSMUSG00000025597	yellow	0.74025	5.91e-08	9.81e-06
ENSMUSG00000045314	yellow	0.742997	6.7e-09	1.57e-06
ENSMUSG00000004633	yellow	0.746975	1.92e-08	3.68e-06
ENSMUSG00000034295	yellow	0.749246	7.85e-11	3.46e-08
ENSMUSG00000042688	yellow	0.756961	1.01e-08	2.19e-06
ENSMUSG00000075324	yellow	0.758308	4.55e-10	1.6e-07
ENSMUSG00000039601	yellow	0.76398	2.05e-11	1.09e-08
ENSMUSG00000039943	yellow	0.765271	1.86e-14	4.1e-11
ENSMUSG00000031970	yellow	0.768271	7.62e-11	3.46e-08
ENSMUSG00000026312	yellow	0.769161	2.92e-10	1.13e-07
ENSMUSG00000037568	yellow	0.769787	1.23e-09	3.8e-07
ENSMUSG00000030500	yellow	0.770463	2.14e-13	2.66e-10
ENSMUSG00000051065	yellow	0.772655	7.79e-11	3.46e-08
ENSMUSG00000063804	yellow	0.773658	4.81e-09	1.3e-06
ENSMUSG00000043531	yellow	0.775601	5.32e-12	3.57e-09
ENSMUSG00000020160	yellow	0.776198	1.56e-09	4.62e-07
ENSMUSG00000041444	yellow	0.776654	6.44e-09	1.56e-06
ENSMUSG00000064179	yellow	0.777398	9.72e-15	2.5e-11
ENSMUSG00000029875	yellow	0.783676	3.46e-09	9.54e-07
ENSMUSG00000027577	yellow	0.78624	2.42e-13	2.66e-10
ENSMUSG00000025477	yellow	0.791825	5.1e-12	3.57e-09
ENSMUSG00000042804	yellow	0.797179	1.27e-10	5.16e-08
ENSMUSG00000089809	yellow	0.799795	4.79e-10	1.64e-07
ENSMUSG00000042529	yellow	0.803394	6.7e-12	4.14e-09
ENSMUSG00000062373	yellow	0.808818	3.29e-10	1.24e-07
ENSMUSG00000047606	yellow	0.809373	2.07e-13	2.66e-10
ENSMUSG00000078185	yellow	0.814361	5.1e-12	3.57e-09
ENSMUSG00000027593	yellow	0.822755	1.07e-11	6.31e-09
ENSMUSG00000039385	yellow	0.823853	6.09e-11	2.94e-08
ENSMUSG00000063239	yellow	0.824365	7.75e-13	7.48e-10
ENSMUSG00000044252	yellow	0.824612	4.55e-11	2.26e-08
ENSMUSG00000029674	yellow	0.8285	1.35e-11	7.46e-09
ENSMUSG00000050541	yellow	0.838415	9.05e-14	1.4e-10
ENSMUSG00000027965	yellow	0.839302	5.9e-12	3.79e-09
ENSMUSG00000042589	yellow	0.840261	4.74e-12	3.57e-09
ENSMUSG00000033278	yellow	0.842798	6.81e-14	1.17e-10
ENSMUSG00000032946	yellow	0.843336	5.32e-12	3.57e-09
ENSMUSG00000022468	yellow	0.849964	1.59e-12	1.44e-09
ENSMUSG00000025795	yellow	0.852928	6.09e-14	1.17e-10
ENSMUSG00000041046	yellow	0.859859	2.32e-13	2.66e-10
ENSMUSG00000020029	yellow	0.877985	4.19e-15	1.62e-11
ENSMUSG00000029563	yellow	0.882828	9.04e-15	2.5e-11
ENSMUSG00000017417	yellow	0.900063	1.6e-17	8.25e-14
ENSMUSG00000027716	yellow	0.908892	2.17e-19	3.35e-15
ENSMUSG00000032890	yellow	0.914602	1.65e-18	1.27e-14

## Sheet: Cyan 
geneSymbol	moduleColor	MM	Pvalue	P.FDR			p<0.05	geneSymbol	moduleColor	MM	Pvalue	P.FDR			p.FDR<0.05	geneSymbol	moduleColor	MM	Pvalue	P.FDR			p<0.01	geneSymbol	moduleColor	MM	Pvalue	P.FDR			p.FDR<0.05	geneSymbol	moduleColor	MM	Pvalue	P.FDR
ENSMUSG00000029153	cyan	0.850471	6.91e-23	1.07e-18			279	ENSMUSG00000029153	cyan	0.850471	6.91e-23	1.07e-18			211	ENSMUSG00000029153	cyan	0.850471	6.91e-23	1.07e-18			227	ENSMUSG00000029153	cyan	0.850471	6.91e-23	1.07e-18			166	ENSMUSG00000029153	cyan	0.850471	6.91e-23	1.07e-18
ENSMUSG00000053025	cyan	0.79115	4.73e-19	3.65e-15				ENSMUSG00000053025	cyan	0.79115	4.73e-19	3.65e-15				ENSMUSG00000053025	cyan	0.79115	4.73e-19	3.65e-15				ENSMUSG00000053025	cyan	0.79115	4.73e-19	3.65e-15				ENSMUSG00000053025	cyan	0.79115	4.73e-19	3.65e-15
ENSMUSG00000005672	cyan	0.881428	3.57e-16	1.84e-12				ENSMUSG00000005672	cyan	0.881428	3.57e-16	1.84e-12				ENSMUSG00000005672	cyan	0.881428	3.57e-16	1.84e-12				ENSMUSG00000005672	cyan	0.881428	3.57e-16	1.84e-12				ENSMUSG00000005672	cyan	0.881428	3.57e-16	1.84e-12
ENSMUSG00000060206	cyan	0.889204	2.45e-15	9.46e-12				ENSMUSG00000060206	cyan	0.889204	2.45e-15	9.46e-12				ENSMUSG00000060206	cyan	0.889204	2.45e-15	9.46e-12				ENSMUSG00000060206	cyan	0.889204	2.45e-15	9.46e-12				ENSMUSG00000060206	cyan	0.889204	2.45e-15	9.46e-12
ENSMUSG00000020658	cyan	0.835804	1.05e-14	3.23e-11				ENSMUSG00000020658	cyan	0.835804	1.05e-14	3.23e-11				ENSMUSG00000020658	cyan	0.835804	1.05e-14	3.23e-11				ENSMUSG00000020658	cyan	0.835804	1.05e-14	3.23e-11				ENSMUSG00000020658	cyan	0.835804	1.05e-14	3.23e-11
ENSMUSG00000034796	cyan	0.843322	1.81e-13	3.99e-10				ENSMUSG00000034796	cyan	0.843322	1.81e-13	3.99e-10				ENSMUSG00000034796	cyan	0.843322	1.81e-13	3.99e-10				ENSMUSG00000034796	cyan	0.843322	1.81e-13	3.99e-10				ENSMUSG00000034796	cyan	0.843322	1.81e-13	3.99e-10
ENSMUSG00000066406	cyan	0.811294	4.04e-13	7.78e-10				ENSMUSG00000066406	cyan	0.811294	4.04e-13	7.78e-10				ENSMUSG00000066406	cyan	0.811294	4.04e-13	7.78e-10				ENSMUSG00000066406	cyan	0.811294	4.04e-13	7.78e-10				ENSMUSG00000066406	cyan	0.811294	4.04e-13	7.78e-10
ENSMUSG00000044224	cyan	0.816931	6.74e-13	1.16e-09				ENSMUSG00000044224	cyan	0.816931	6.74e-13	1.16e-09				ENSMUSG00000044224	cyan	0.816931	6.74e-13	1.16e-09				ENSMUSG00000044224	cyan	0.816931	6.74e-13	1.16e-09				ENSMUSG00000044224	cyan	0.816931	6.74e-13	1.16e-09
ENSMUSG00000060402	cyan	0.714969	1.37e-12	2.12e-09				ENSMUSG00000060402	cyan	0.714969	1.37e-12	2.12e-09				ENSMUSG00000060402	cyan	0.714969	1.37e-12	2.12e-09				ENSMUSG00000060402	cyan	0.714969	1.37e-12	2.12e-09				ENSMUSG00000060402	cyan	0.714969	1.37e-12	2.12e-09
ENSMUSG00000035311	cyan	0.847345	2.05e-12	2.69e-09				ENSMUSG00000035311	cyan	0.847345	2.05e-12	2.69e-09				ENSMUSG00000035311	cyan	0.847345	2.05e-12	2.69e-09				ENSMUSG00000035311	cyan	0.847345	2.05e-12	2.69e-09				ENSMUSG00000035311	cyan	0.847345	2.05e-12	2.69e-09
ENSMUSG00000049303	cyan	0.736802	2.09e-12	2.69e-09				ENSMUSG00000049303	cyan	0.736802	2.09e-12	2.69e-09				ENSMUSG00000049303	cyan	0.736802	2.09e-12	2.69e-09				ENSMUSG00000049303	cyan	0.736802	2.09e-12	2.69e-09				ENSMUSG00000049303	cyan	0.736802	2.09e-12	2.69e-09
ENSMUSG00000029467	cyan	0.798887	3.27e-12	3.6e-09				ENSMUSG00000029467	cyan	0.798887	3.27e-12	3.6e-09				ENSMUSG00000029467	cyan	0.798887	3.27e-12	3.6e-09				ENSMUSG00000029467	cyan	0.798887	3.27e-12	3.6e-09				ENSMUSG00000029467	cyan	0.798887	3.27e-12	3.6e-09
ENSMUSG00000007594	cyan	0.783222	5.53e-12	5.55e-09				ENSMUSG00000007594	cyan	0.783222	5.53e-12	5.55e-09				ENSMUSG00000007594	cyan	0.783222	5.53e-12	5.55e-09				ENSMUSG00000007594	cyan	0.783222	5.53e-12	5.55e-09				ENSMUSG00000007594	cyan	0.783222	5.53e-12	5.55e-09
ENSMUSG00000029055	cyan	0.706072	6.11e-12	5.55e-09				ENSMUSG00000029055	cyan	0.706072	6.11e-12	5.55e-09				ENSMUSG00000029055	cyan	0.706072	6.11e-12	5.55e-09				ENSMUSG00000029055	cyan	0.706072	6.11e-12	5.55e-09				ENSMUSG00000029055	cyan	0.706072	6.11e-12	5.55e-09
ENSMUSG00000026062	cyan	0.720363	7.51e-12	6.43e-09				ENSMUSG00000026062	cyan	0.720363	7.51e-12	6.43e-09				ENSMUSG00000026062	cyan	0.720363	7.51e-12	6.43e-09				ENSMUSG00000026062	cyan	0.720363	7.51e-12	6.43e-09				ENSMUSG00000026062	cyan	0.720363	7.51e-12	6.43e-09
ENSMUSG00000050965	cyan	0.818489	8.45e-12	6.86e-09				ENSMUSG00000050965	cyan	0.818489	8.45e-12	6.86e-09				ENSMUSG00000050965	cyan	0.818489	8.45e-12	6.86e-09				ENSMUSG00000050965	cyan	0.818489	8.45e-12	6.86e-09				ENSMUSG00000050965	cyan	0.818489	8.45e-12	6.86e-09
ENSMUSG00000034765	cyan	0.696254	2.27e-11	1.61e-08				ENSMUSG00000034765	cyan	0.696254	2.27e-11	1.61e-08				ENSMUSG00000034765	cyan	0.696254	2.27e-11	1.61e-08				ENSMUSG00000034765	cyan	0.696254	2.27e-11	1.61e-08				ENSMUSG00000034765	cyan	0.696254	2.27e-11	1.61e-08
ENSMUSG00000028528	cyan	0.772299	2.29e-11	1.61e-08				ENSMUSG00000028528	cyan	0.772299	2.29e-11	1.61e-08				ENSMUSG00000028528	cyan	0.772299	2.29e-11	1.61e-08				ENSMUSG00000028528	cyan	0.772299	2.29e-11	1.61e-08				ENSMUSG00000028528	cyan	0.772299	2.29e-11	1.61e-08
ENSMUSG00000032289	cyan	0.671758	2.44e-11	1.64e-08				ENSMUSG00000032289	cyan	0.671758	2.44e-11	1.64e-08				ENSMUSG00000032289	cyan	0.671758	2.44e-11	1.64e-08				ENSMUSG00000032289	cyan	0.671758	2.44e-11	1.64e-08				ENSMUSG00000032289	cyan	0.671758	2.44e-11	1.64e-08
ENSMUSG00000035152	cyan	0.782596	4.91e-11	2.92e-08				ENSMUSG00000035152	cyan	0.782596	4.91e-11	2.92e-08				ENSMUSG00000035152	cyan	0.782596	4.91e-11	2.92e-08				ENSMUSG00000035152	cyan	0.782596	4.91e-11	2.92e-08				ENSMUSG00000035152	cyan	0.782596	4.91e-11	2.92e-08
ENSMUSG00000063434	cyan	0.812384	5.24e-11	3e-08				ENSMUSG00000063434	cyan	0.812384	5.24e-11	3e-08				ENSMUSG00000063434	cyan	0.812384	5.24e-11	3e-08				ENSMUSG00000063434	cyan	0.812384	5.24e-11	3e-08				ENSMUSG00000063434	cyan	0.812384	5.24e-11	3e-08
ENSMUSG00000063531	cyan	0.780574	1.45e-10	6.99e-08				ENSMUSG00000063531	cyan	0.780574	1.45e-10	6.99e-08				ENSMUSG00000063531	cyan	0.780574	1.45e-10	6.99e-08				ENSMUSG00000063531	cyan	0.780574	1.45e-10	6.99e-08				ENSMUSG00000063531	cyan	0.780574	1.45e-10	6.99e-08
ENSMUSG00000027520	cyan	0.81327	1.64e-10	7.63e-08				ENSMUSG00000027520	cyan	0.81327	1.64e-10	7.63e-08				ENSMUSG00000027520	cyan	0.81327	1.64e-10	7.63e-08				ENSMUSG00000027520	cyan	0.81327	1.64e-10	7.63e-08				ENSMUSG00000027520	cyan	0.81327	1.64e-10	7.63e-08
ENSMUSG00000034098	cyan	0.712982	1.68e-10	7.63e-08				ENSMUSG00000034098	cyan	0.712982	1.68e-10	7.63e-08				ENSMUSG00000034098	cyan	0.712982	1.68e-10	7.63e-08				ENSMUSG00000034098	cyan	0.712982	1.68e-10	7.63e-08				ENSMUSG00000034098	cyan	0.712982	1.68e-10	7.63e-08
ENSMUSG00000066129	cyan	0.756042	2.13e-10	9.38e-08				ENSMUSG00000066129	cyan	0.756042	2.13e-10	9.38e-08				ENSMUSG00000066129	cyan	0.756042	2.13e-10	9.38e-08				ENSMUSG00000066129	cyan	0.756042	2.13e-10	9.38e-08				ENSMUSG00000066129	cyan	0.756042	2.13e-10	9.38e-08
ENSMUSG00000006586	cyan	0.676382	2.35e-10	1.01e-07				ENSMUSG00000006586	cyan	0.676382	2.35e-10	1.01e-07				ENSMUSG00000006586	cyan	0.676382	2.35e-10	1.01e-07				ENSMUSG00000006586	cyan	0.676382	2.35e-10	1.01e-07				ENSMUSG00000006586	cyan	0.676382	2.35e-10	1.01e-07
ENSMUSG00000040560	cyan	0.757387	4.64e-10	1.88e-07				ENSMUSG00000040560	cyan	0.757387	4.64e-10	1.88e-07				ENSMUSG00000040560	cyan	0.757387	4.64e-10	1.88e-07				ENSMUSG00000040560	cyan	0.757387	4.64e-10	1.88e-07				ENSMUSG00000040560	cyan	0.757387	4.64e-10	1.88e-07
ENSMUSG00000031837	cyan	0.745446	5.71e-10	2.26e-07				ENSMUSG00000031837	cyan	0.745446	5.71e-10	2.26e-07				ENSMUSG00000031837	cyan	0.745446	5.71e-10	2.26e-07				ENSMUSG00000031837	cyan	0.745446	5.71e-10	2.26e-07				ENSMUSG00000031837	cyan	0.745446	5.71e-10	2.26e-07
ENSMUSG00000035864	cyan	0.7322	6.44e-10	2.49e-07				ENSMUSG00000035864	cyan	0.7322	6.44e-10	2.49e-07				ENSMUSG00000035864	cyan	0.7322	6.44e-10	2.49e-07				ENSMUSG00000035864	cyan	0.7322	6.44e-10	2.49e-07				ENSMUSG00000035864	cyan	0.7322	6.44e-10	2.49e-07
ENSMUSG00000021725	cyan	0.647611	6.8e-10	2.56e-07				ENSMUSG00000021725	cyan	0.647611	6.8e-10	2.56e-07				ENSMUSG00000021725	cyan	0.647611	6.8e-10	2.56e-07				ENSMUSG00000021725	cyan	0.647611	6.8e-10	2.56e-07				ENSMUSG00000021725	cyan	0.647611	6.8e-10	2.56e-07
ENSMUSG00000038486	cyan	0.785978	8.68e-10	3.12e-07				ENSMUSG00000038486	cyan	0.785978	8.68e-10	3.12e-07				ENSMUSG00000038486	cyan	0.785978	8.68e-10	3.12e-07				ENSMUSG00000038486	cyan	0.785978	8.68e-10	3.12e-07				ENSMUSG00000038486	cyan	0.785978	8.68e-10	3.12e-07
ENSMUSG00000058230	cyan	0.784695	1.15e-09	3.86e-07				ENSMUSG00000058230	cyan	0.784695	1.15e-09	3.86e-07				ENSMUSG00000058230	cyan	0.784695	1.15e-09	3.86e-07				ENSMUSG00000058230	cyan	0.784695	1.15e-09	3.86e-07				ENSMUSG00000058230	cyan	0.784695	1.15e-09	3.86e-07
ENSMUSG00000027016	cyan	0.661673	1.23e-09	3.97e-07				ENSMUSG00000027016	cyan	0.661673	1.23e-09	3.97e-07				ENSMUSG00000027016	cyan	0.661673	1.23e-09	3.97e-07				ENSMUSG00000027016	cyan	0.661673	1.23e-09	3.97e-07				ENSMUSG00000027016	cyan	0.661673	1.23e-09	3.97e-07
ENSMUSG00000025558	cyan	0.723965	1.35e-09	4.26e-07				ENSMUSG00000025558	cyan	0.723965	1.35e-09	4.26e-07				ENSMUSG00000025558	cyan	0.723965	1.35e-09	4.26e-07				ENSMUSG00000025558	cyan	0.723965	1.35e-09	4.26e-07				ENSMUSG00000025558	cyan	0.723965	1.35e-09	4.26e-07
ENSMUSG00000045441	cyan	0.701792	1.47e-09	4.44e-07				ENSMUSG00000045441	cyan	0.701792	1.47e-09	4.44e-07				ENSMUSG00000045441	cyan	0.701792	1.47e-09	4.44e-07				ENSMUSG00000045441	cyan	0.701792	1.47e-09	4.44e-07				ENSMUSG00000045441	cyan	0.701792	1.47e-09	4.44e-07
ENSMUSG00000054640	cyan	0.76329	1.59e-09	4.71e-07				ENSMUSG00000054640	cyan	0.76329	1.59e-09	4.71e-07				ENSMUSG00000054640	cyan	0.76329	1.59e-09	4.71e-07				ENSMUSG00000054640	cyan	0.76329	1.59e-09	4.71e-07				ENSMUSG00000054640	cyan	0.76329	1.59e-09	4.71e-07
ENSMUSG00000009292	cyan	0.692252	1.63e-09	4.75e-07				ENSMUSG00000009292	cyan	0.692252	1.63e-09	4.75e-07				ENSMUSG00000009292	cyan	0.692252	1.63e-09	4.75e-07				ENSMUSG00000009292	cyan	0.692252	1.63e-09	4.75e-07				ENSMUSG00000009292	cyan	0.692252	1.63e-09	4.75e-07
ENSMUSG00000008489	cyan	0.651994	2.08e-09	5.93e-07				ENSMUSG00000008489	cyan	0.651994	2.08e-09	5.93e-07				ENSMUSG00000008489	cyan	0.651994	2.08e-09	5.93e-07				ENSMUSG00000008489	cyan	0.651994	2.08e-09	5.93e-07				ENSMUSG00000008489	cyan	0.651994	2.08e-09	5.93e-07
ENSMUSG00000014592	cyan	0.762022	2.21e-09	6.08e-07				ENSMUSG00000014592	cyan	0.762022	2.21e-09	6.08e-07				ENSMUSG00000014592	cyan	0.762022	2.21e-09	6.08e-07				ENSMUSG00000014592	cyan	0.762022	2.21e-09	6.08e-07				ENSMUSG00000014592	cyan	0.762022	2.21e-09	6.08e-07
ENSMUSG00000030268	cyan	0.737123	2.28e-09	6.17e-07				ENSMUSG00000030268	cyan	0.737123	2.28e-09	6.17e-07				ENSMUSG00000030268	cyan	0.737123	2.28e-09	6.17e-07				ENSMUSG00000030268	cyan	0.737123	2.28e-09	6.17e-07				ENSMUSG00000030268	cyan	0.737123	2.28e-09	6.17e-07
ENSMUSG00000061603	cyan	0.783919	2.39e-09	6.36e-07				ENSMUSG00000061603	cyan	0.783919	2.39e-09	6.36e-07				ENSMUSG00000061603	cyan	0.783919	2.39e-09	6.36e-07				ENSMUSG00000061603	cyan	0.783919	2.39e-09	6.36e-07				ENSMUSG00000061603	cyan	0.783919	2.39e-09	6.36e-07
ENSMUSG00000032807	cyan	0.786121	2.86e-09	7.36e-07				ENSMUSG00000032807	cyan	0.786121	2.86e-09	7.36e-07				ENSMUSG00000032807	cyan	0.786121	2.86e-09	7.36e-07				ENSMUSG00000032807	cyan	0.786121	2.86e-09	7.36e-07				ENSMUSG00000032807	cyan	0.786121	2.86e-09	7.36e-07
ENSMUSG00000050074	cyan	0.725763	2.97e-09	7.47e-07				ENSMUSG00000050074	cyan	0.725763	2.97e-09	7.47e-07				ENSMUSG00000050074	cyan	0.725763	2.97e-09	7.47e-07				ENSMUSG00000050074	cyan	0.725763	2.97e-09	7.47e-07				ENSMUSG00000050074	cyan	0.725763	2.97e-09	7.47e-07
ENSMUSG00000041020	cyan	0.71814	3e-09	7.47e-07				ENSMUSG00000041020	cyan	0.71814	3e-09	7.47e-07				ENSMUSG00000041020	cyan	0.71814	3e-09	7.47e-07				ENSMUSG00000041020	cyan	0.71814	3e-09	7.47e-07				ENSMUSG00000041020	cyan	0.71814	3e-09	7.47e-07
ENSMUSG00000018906	cyan	0.660762	3.2e-09	7.84e-07				ENSMUSG00000018906	cyan	0.660762	3.2e-09	7.84e-07				ENSMUSG00000018906	cyan	0.660762	3.2e-09	7.84e-07				ENSMUSG00000018906	cyan	0.660762	3.2e-09	7.84e-07				ENSMUSG00000018906	cyan	0.660762	3.2e-09	7.84e-07
ENSMUSG00000026825	cyan	0.719445	3.77e-09	9.1e-07				ENSMUSG00000026825	cyan	0.719445	3.77e-09	9.1e-07				ENSMUSG00000026825	cyan	0.719445	3.77e-09	9.1e-07				ENSMUSG00000026825	cyan	0.719445	3.77e-09	9.1e-07				ENSMUSG00000026825	cyan	0.719445	3.77e-09	9.1e-07
ENSMUSG00000033557	cyan	0.65328	4.72e-09	1.1e-06				ENSMUSG00000033557	cyan	0.65328	4.72e-09	1.1e-06				ENSMUSG00000033557	cyan	0.65328	4.72e-09	1.1e-06				ENSMUSG00000033557	cyan	0.65328	4.72e-09	1.1e-06				ENSMUSG00000033557	cyan	0.65328	4.72e-09	1.1e-06
ENSMUSG00000024242	cyan	0.753778	5.16e-09	1.17e-06				ENSMUSG00000024242	cyan	0.753778	5.16e-09	1.17e-06				ENSMUSG00000024242	cyan	0.753778	5.16e-09	1.17e-06				ENSMUSG00000024242	cyan	0.753778	5.16e-09	1.17e-06				ENSMUSG00000024242	cyan	0.753778	5.16e-09	1.17e-06
ENSMUSG00000070953	cyan	0.758117	6.25e-09	1.36e-06				ENSMUSG00000070953	cyan	0.758117	6.25e-09	1.36e-06				ENSMUSG00000070953	cyan	0.758117	6.25e-09	1.36e-06				ENSMUSG00000070953	cyan	0.758117	6.25e-09	1.36e-06				ENSMUSG00000070953	cyan	0.758117	6.25e-09	1.36e-06
ENSMUSG00000032294	cyan	0.74	6.5e-09	1.39e-06				ENSMUSG00000032294	cyan	0.74	6.5e-09	1.39e-06				ENSMUSG00000032294	cyan	0.74	6.5e-09	1.39e-06				ENSMUSG00000032294	cyan	0.74	6.5e-09	1.39e-06				ENSMUSG00000032294	cyan	0.74	6.5e-09	1.39e-06
ENSMUSG00000022594	cyan	0.707396	6.97e-09	1.45e-06				ENSMUSG00000022594	cyan	0.707396	6.97e-09	1.45e-06				ENSMUSG00000022594	cyan	0.707396	6.97e-09	1.45e-06				ENSMUSG00000022594	cyan	0.707396	6.97e-09	1.45e-06				ENSMUSG00000022594	cyan	0.707396	6.97e-09	1.45e-06
ENSMUSG00000002265	cyan	0.730423	8.52e-09	1.71e-06				ENSMUSG00000002265	cyan	0.730423	8.52e-09	1.71e-06				ENSMUSG00000002265	cyan	0.730423	8.52e-09	1.71e-06				ENSMUSG00000002265	cyan	0.730423	8.52e-09	1.71e-06				ENSMUSG00000002265	cyan	0.730423	8.52e-09	1.71e-06
ENSMUSG00000026576	cyan	0.741012	9.75e-09	1.9e-06				ENSMUSG00000026576	cyan	0.741012	9.75e-09	1.9e-06				ENSMUSG00000026576	cyan	0.741012	9.75e-09	1.9e-06				ENSMUSG00000026576	cyan	0.741012	9.75e-09	1.9e-06				ENSMUSG00000026576	cyan	0.741012	9.75e-09	1.9e-06
ENSMUSG00000102692	cyan	0.7522	1.03e-08	1.97e-06				ENSMUSG00000102692	cyan	0.7522	1.03e-08	1.97e-06				ENSMUSG00000102692	cyan	0.7522	1.03e-08	1.97e-06				ENSMUSG00000102692	cyan	0.7522	1.03e-08	1.97e-06				ENSMUSG00000102692	cyan	0.7522	1.03e-08	1.97e-06
ENSMUSG00000022861	cyan	0.766405	1.14e-08	2.15e-06				ENSMUSG00000022861	cyan	0.766405	1.14e-08	2.15e-06				ENSMUSG00000022861	cyan	0.766405	1.14e-08	2.15e-06				ENSMUSG00000022861	cyan	0.766405	1.14e-08	2.15e-06				ENSMUSG00000022861	cyan	0.766405	1.14e-08	2.15e-06
ENSMUSG00000063661	cyan	0.733348	1.39e-08	2.56e-06				ENSMUSG00000063661	cyan	0.733348	1.39e-08	2.56e-06				ENSMUSG00000063661	cyan	0.733348	1.39e-08	2.56e-06				ENSMUSG00000063661	cyan	0.733348	1.39e-08	2.56e-06				ENSMUSG00000063661	cyan	0.733348	1.39e-08	2.56e-06
ENSMUSG00000025092	cyan	0.684049	1.94e-08	3.51e-06				ENSMUSG00000025092	cyan	0.684049	1.94e-08	3.51e-06				ENSMUSG00000025092	cyan	0.684049	1.94e-08	3.51e-06				ENSMUSG00000025092	cyan	0.684049	1.94e-08	3.51e-06				ENSMUSG00000025092	cyan	0.684049	1.94e-08	3.51e-06
ENSMUSG00000022454	cyan	0.682362	2.48e-08	4.38e-06				ENSMUSG00000022454	cyan	0.682362	2.48e-08	4.38e-06				ENSMUSG00000022454	cyan	0.682362	2.48e-08	4.38e-06				ENSMUSG00000022454	cyan	0.682362	2.48e-08	4.38e-06				ENSMUSG00000022454	cyan	0.682362	2.48e-08	4.38e-06
ENSMUSG00000028785	cyan	0.677232	2.53e-08	4.39e-06				ENSMUSG00000028785	cyan	0.677232	2.53e-08	4.39e-06				ENSMUSG00000028785	cyan	0.677232	2.53e-08	4.39e-06				ENSMUSG00000028785	cyan	0.677232	2.53e-08	4.39e-06				ENSMUSG00000028785	cyan	0.677232	2.53e-08	4.39e-06
ENSMUSG00000026065	cyan	0.717822	2.72e-08	4.61e-06				ENSMUSG00000026065	cyan	0.717822	2.72e-08	4.61e-06				ENSMUSG00000026065	cyan	0.717822	2.72e-08	4.61e-06				ENSMUSG00000026065	cyan	0.717822	2.72e-08	4.61e-06				ENSMUSG00000026065	cyan	0.717822	2.72e-08	4.61e-06
ENSMUSG00000070348	cyan	0.750483	2.97e-08	4.97e-06				ENSMUSG00000070348	cyan	0.750483	2.97e-08	4.97e-06				ENSMUSG00000070348	cyan	0.750483	2.97e-08	4.97e-06				ENSMUSG00000070348	cyan	0.750483	2.97e-08	4.97e-06				ENSMUSG00000070348	cyan	0.750483	2.97e-08	4.97e-06
ENSMUSG00000061666	cyan	0.738147	3e-08	4.97e-06				ENSMUSG00000061666	cyan	0.738147	3e-08	4.97e-06				ENSMUSG00000061666	cyan	0.738147	3e-08	4.97e-06				ENSMUSG00000061666	cyan	0.738147	3e-08	4.97e-06				ENSMUSG00000061666	cyan	0.738147	3e-08	4.97e-06
ENSMUSG00000035275	cyan	0.683257	3.08e-08	5.05e-06				ENSMUSG00000035275	cyan	0.683257	3.08e-08	5.05e-06				ENSMUSG00000035275	cyan	0.683257	3.08e-08	5.05e-06				ENSMUSG00000035275	cyan	0.683257	3.08e-08	5.05e-06				ENSMUSG00000035275	cyan	0.683257	3.08e-08	5.05e-06
ENSMUSG00000046442	cyan	0.747292	3.55e-08	5.53e-06				ENSMUSG00000046442	cyan	0.747292	3.55e-08	5.53e-06				ENSMUSG00000046442	cyan	0.747292	3.55e-08	5.53e-06				ENSMUSG00000046442	cyan	0.747292	3.55e-08	5.53e-06				ENSMUSG00000046442	cyan	0.747292	3.55e-08	5.53e-06
ENSMUSG00000033769	cyan	0.706386	3.71e-08	5.72e-06				ENSMUSG00000033769	cyan	0.706386	3.71e-08	5.72e-06				ENSMUSG00000033769	cyan	0.706386	3.71e-08	5.72e-06				ENSMUSG00000033769	cyan	0.706386	3.71e-08	5.72e-06				ENSMUSG00000033769	cyan	0.706386	3.71e-08	5.72e-06
ENSMUSG00000035954	cyan	0.733838	9.06e-08	1.29e-05				ENSMUSG00000035954	cyan	0.733838	9.06e-08	1.29e-05				ENSMUSG00000035954	cyan	0.733838	9.06e-08	1.29e-05				ENSMUSG00000035954	cyan	0.733838	9.06e-08	1.29e-05				ENSMUSG00000035954	cyan	0.733838	9.06e-08	1.29e-05
ENSMUSG00000030465	cyan	0.702352	9.82e-08	1.37e-05				ENSMUSG00000030465	cyan	0.702352	9.82e-08	1.37e-05				ENSMUSG00000030465	cyan	0.702352	9.82e-08	1.37e-05				ENSMUSG00000030465	cyan	0.702352	9.82e-08	1.37e-05				ENSMUSG00000030465	cyan	0.702352	9.82e-08	1.37e-05
ENSMUSG00000029001	cyan	0.623803	1.41e-07	1.92e-05				ENSMUSG00000029001	cyan	0.623803	1.41e-07	1.92e-05				ENSMUSG00000029001	cyan	0.623803	1.41e-07	1.92e-05				ENSMUSG00000029001	cyan	0.623803	1.41e-07	1.92e-05				ENSMUSG00000029001	cyan	0.623803	1.41e-07	1.92e-05
ENSMUSG00000020114	cyan	0.715019	1.5e-07	2.01e-05				ENSMUSG00000020114	cyan	0.715019	1.5e-07	2.01e-05				ENSMUSG00000020114	cyan	0.715019	1.5e-07	2.01e-05				ENSMUSG00000020114	cyan	0.715019	1.5e-07	2.01e-05				ENSMUSG00000020114	cyan	0.715019	1.5e-07	2.01e-05
ENSMUSG00000074934	cyan	0.729127	1.61e-07	2.12e-05				ENSMUSG00000074934	cyan	0.729127	1.61e-07	2.12e-05				ENSMUSG00000074934	cyan	0.729127	1.61e-07	2.12e-05				ENSMUSG00000074934	cyan	0.729127	1.61e-07	2.12e-05				ENSMUSG00000074934	cyan	0.729127	1.61e-07	2.12e-05
ENSMUSG00000042331	cyan	0.692895	1.98e-07	2.56e-05				ENSMUSG00000042331	cyan	0.692895	1.98e-07	2.56e-05				ENSMUSG00000042331	cyan	0.692895	1.98e-07	2.56e-05				ENSMUSG00000042331	cyan	0.692895	1.98e-07	2.56e-05				ENSMUSG00000042331	cyan	0.692895	1.98e-07	2.56e-05
ENSMUSG00000041570	cyan	0.721661	2.32e-07	2.91e-05				ENSMUSG00000041570	cyan	0.721661	2.32e-07	2.91e-05				ENSMUSG00000041570	cyan	0.721661	2.32e-07	2.91e-05				ENSMUSG00000041570	cyan	0.721661	2.32e-07	2.91e-05				ENSMUSG00000041570	cyan	0.721661	2.32e-07	2.91e-05
ENSMUSG00000042359	cyan	0.691121	3.08e-07	3.72e-05				ENSMUSG00000042359	cyan	0.691121	3.08e-07	3.72e-05				ENSMUSG00000042359	cyan	0.691121	3.08e-07	3.72e-05				ENSMUSG00000042359	cyan	0.691121	3.08e-07	3.72e-05				ENSMUSG00000042359	cyan	0.691121	3.08e-07	3.72e-05
ENSMUSG00000040618	cyan	0.669173	3.14e-07	3.75e-05				ENSMUSG00000040618	cyan	0.669173	3.14e-07	3.75e-05				ENSMUSG00000040618	cyan	0.669173	3.14e-07	3.75e-05				ENSMUSG00000040618	cyan	0.669173	3.14e-07	3.75e-05				ENSMUSG00000040618	cyan	0.669173	3.14e-07	3.75e-05
ENSMUSG00000041540	cyan	0.654502	3.36e-07	3.99e-05				ENSMUSG00000041540	cyan	0.654502	3.36e-07	3.99e-05				ENSMUSG00000041540	cyan	0.654502	3.36e-07	3.99e-05				ENSMUSG00000041540	cyan	0.654502	3.36e-07	3.99e-05				ENSMUSG00000041540	cyan	0.654502	3.36e-07	3.99e-05
ENSMUSG00000021745	cyan	0.620611	4.58e-07	5.31e-05				ENSMUSG00000021745	cyan	0.620611	4.58e-07	5.31e-05				ENSMUSG00000021745	cyan	0.620611	4.58e-07	5.31e-05				ENSMUSG00000021745	cyan	0.620611	4.58e-07	5.31e-05				ENSMUSG00000021745	cyan	0.620611	4.58e-07	5.31e-05
ENSMUSG00000046159	cyan	0.651642	4.79e-07	5.43e-05				ENSMUSG00000046159	cyan	0.651642	4.79e-07	5.43e-05				ENSMUSG00000046159	cyan	0.651642	4.79e-07	5.43e-05				ENSMUSG00000046159	cyan	0.651642	4.79e-07	5.43e-05				ENSMUSG00000046159	cyan	0.651642	4.79e-07	5.43e-05
ENSMUSG00000031960	cyan	0.693323	6.03e-07	6.65e-05				ENSMUSG00000031960	cyan	0.693323	6.03e-07	6.65e-05				ENSMUSG00000031960	cyan	0.693323	6.03e-07	6.65e-05				ENSMUSG00000031960	cyan	0.693323	6.03e-07	6.65e-05				ENSMUSG00000031960	cyan	0.693323	6.03e-07	6.65e-05
ENSMUSG00000022973	cyan	0.701509	7.16e-07	7.61e-05				ENSMUSG00000022973	cyan	0.701509	7.16e-07	7.61e-05				ENSMUSG00000022973	cyan	0.701509	7.16e-07	7.61e-05				ENSMUSG00000022973	cyan	0.701509	7.16e-07	7.61e-05				ENSMUSG00000022973	cyan	0.701509	7.16e-07	7.61e-05
ENSMUSG00000021209	cyan	0.645772	7.21e-07	7.61e-05				ENSMUSG00000021209	cyan	0.645772	7.21e-07	7.61e-05				ENSMUSG00000021209	cyan	0.645772	7.21e-07	7.61e-05				ENSMUSG00000021209	cyan	0.645772	7.21e-07	7.61e-05				ENSMUSG00000021209	cyan	0.645772	7.21e-07	7.61e-05
ENSMUSG00000031278	cyan	0.659935	7.68e-07	8.07e-05				ENSMUSG00000031278	cyan	0.659935	7.68e-07	8.07e-05				ENSMUSG00000031278	cyan	0.659935	7.68e-07	8.07e-05				ENSMUSG00000031278	cyan	0.659935	7.68e-07	8.07e-05				ENSMUSG00000031278	cyan	0.659935	7.68e-07	8.07e-05
ENSMUSG00000026944	cyan	0.703293	8.27e-07	8.45e-05				ENSMUSG00000026944	cyan	0.703293	8.27e-07	8.45e-05				ENSMUSG00000026944	cyan	0.703293	8.27e-07	8.45e-05				ENSMUSG00000026944	cyan	0.703293	8.27e-07	8.45e-05				ENSMUSG00000026944	cyan	0.703293	8.27e-07	8.45e-05
ENSMUSG00000032186	cyan	0.698859	9.01e-07	9.14e-05				ENSMUSG00000032186	cyan	0.698859	9.01e-07	9.14e-05				ENSMUSG00000032186	cyan	0.698859	9.01e-07	9.14e-05				ENSMUSG00000032186	cyan	0.698859	9.01e-07	9.14e-05				ENSMUSG00000032186	cyan	0.698859	9.01e-07	9.14e-05
ENSMUSG00000059901	cyan	0.70003	9.17e-07	9.18e-05				ENSMUSG00000059901	cyan	0.70003	9.17e-07	9.18e-05				ENSMUSG00000059901	cyan	0.70003	9.17e-07	9.18e-05				ENSMUSG00000059901	cyan	0.70003	9.17e-07	9.18e-05				ENSMUSG00000059901	cyan	0.70003	9.17e-07	9.18e-05
ENSMUSG00000050321	cyan	0.648096	9.69e-07	9.58e-05				ENSMUSG00000050321	cyan	0.648096	9.69e-07	9.58e-05				ENSMUSG00000050321	cyan	0.648096	9.69e-07	9.58e-05				ENSMUSG00000050321	cyan	0.648096	9.69e-07	9.58e-05				ENSMUSG00000050321	cyan	0.648096	9.69e-07	9.58e-05
ENSMUSG00000038582	cyan	0.698029	1.26e-06	0.000117589				ENSMUSG00000038582	cyan	0.698029	1.26e-06	0.000117589				ENSMUSG00000038582	cyan	0.698029	1.26e-06	0.000117589				ENSMUSG00000038582	cyan	0.698029	1.26e-06	0.000117589				ENSMUSG00000038582	cyan	0.698029	1.26e-06	0.000117589
ENSMUSG00000022206	cyan	0.665398	1.52e-06	0.000135665				ENSMUSG00000022206	cyan	0.665398	1.52e-06	0.000135665				ENSMUSG00000022206	cyan	0.665398	1.52e-06	0.000135665				ENSMUSG00000022206	cyan	0.665398	1.52e-06	0.000135665				ENSMUSG00000022206	cyan	0.665398	1.52e-06	0.000135665
ENSMUSG00000044288	cyan	0.671954	1.79e-06	0.000154304				ENSMUSG00000044288	cyan	0.671954	1.79e-06	0.000154304				ENSMUSG00000044288	cyan	0.671954	1.79e-06	0.000154304				ENSMUSG00000044288	cyan	0.671954	1.79e-06	0.000154304				ENSMUSG00000044288	cyan	0.671954	1.79e-06	0.000154304
ENSMUSG00000035681	cyan	0.562849	1.94e-06	0.000163209				ENSMUSG00000035681	cyan	0.562849	1.94e-06	0.000163209				ENSMUSG00000035681	cyan	0.562849	1.94e-06	0.000163209				ENSMUSG00000035681	cyan	0.562849	1.94e-06	0.000163209				ENSMUSG00000035681	cyan	0.562849	1.94e-06	0.000163209
ENSMUSG00000022558	cyan	0.572677	1.95e-06	0.000163209				ENSMUSG00000022558	cyan	0.572677	1.95e-06	0.000163209				ENSMUSG00000022558	cyan	0.572677	1.95e-06	0.000163209				ENSMUSG00000022558	cyan	0.572677	1.95e-06	0.000163209				ENSMUSG00000022558	cyan	0.572677	1.95e-06	0.000163209
ENSMUSG00000054752	cyan	0.644305	2.18e-06	0.000175492				ENSMUSG00000054752	cyan	0.644305	2.18e-06	0.000175492				ENSMUSG00000054752	cyan	0.644305	2.18e-06	0.000175492				ENSMUSG00000054752	cyan	0.644305	2.18e-06	0.000175492				ENSMUSG00000054752	cyan	0.644305	2.18e-06	0.000175492
ENSMUSG00000039809	cyan	0.653687	2.78e-06	0.00020997				ENSMUSG00000039809	cyan	0.653687	2.78e-06	0.00020997				ENSMUSG00000039809	cyan	0.653687	2.78e-06	0.00020997				ENSMUSG00000039809	cyan	0.653687	2.78e-06	0.00020997				ENSMUSG00000039809	cyan	0.653687	2.78e-06	0.00020997
ENSMUSG00000048578	cyan	0.657834	2.79e-06	0.00020997				ENSMUSG00000048578	cyan	0.657834	2.79e-06	0.00020997				ENSMUSG00000048578	cyan	0.657834	2.79e-06	0.00020997				ENSMUSG00000048578	cyan	0.657834	2.79e-06	0.00020997				ENSMUSG00000048578	cyan	0.657834	2.79e-06	0.00020997
ENSMUSG00000032648	cyan	0.64737	2.88e-06	0.000215583				ENSMUSG00000032648	cyan	0.64737	2.88e-06	0.000215583				ENSMUSG00000032648	cyan	0.64737	2.88e-06	0.000215583				ENSMUSG00000032648	cyan	0.64737	2.88e-06	0.000215583				ENSMUSG00000032648	cyan	0.64737	2.88e-06	0.000215583
ENSMUSG00000024901	cyan	0.673177	3.36e-06	0.000245644				ENSMUSG00000024901	cyan	0.673177	3.36e-06	0.000245644				ENSMUSG00000024901	cyan	0.673177	3.36e-06	0.000245644				ENSMUSG00000024901	cyan	0.673177	3.36e-06	0.000245644				ENSMUSG00000024901	cyan	0.673177	3.36e-06	0.000245644
ENSMUSG00000046699	cyan	0.673505	4.11e-06	0.000297603				ENSMUSG00000046699	cyan	0.673505	4.11e-06	0.000297603				ENSMUSG00000046699	cyan	0.673505	4.11e-06	0.000297603				ENSMUSG00000046699	cyan	0.673505	4.11e-06	0.000297603				ENSMUSG00000046699	cyan	0.673505	4.11e-06	0.000297603
ENSMUSG00000021730	cyan	0.674279	4.17e-06	0.000299962				ENSMUSG00000021730	cyan	0.674279	4.17e-06	0.000299962				ENSMUSG00000021730	cyan	0.674279	4.17e-06	0.000299962				ENSMUSG00000021730	cyan	0.674279	4.17e-06	0.000299962				ENSMUSG00000021730	cyan	0.674279	4.17e-06	0.000299962
ENSMUSG00000027950	cyan	0.654918	4.22e-06	0.000300274				ENSMUSG00000027950	cyan	0.654918	4.22e-06	0.000300274				ENSMUSG00000027950	cyan	0.654918	4.22e-06	0.000300274				ENSMUSG00000027950	cyan	0.654918	4.22e-06	0.000300274				ENSMUSG00000027950	cyan	0.654918	4.22e-06	0.000300274
ENSMUSG00000026117	cyan	0.6224	4.59e-06	0.000322018				ENSMUSG00000026117	cyan	0.6224	4.59e-06	0.000322018				ENSMUSG00000026117	cyan	0.6224	4.59e-06	0.000322018				ENSMUSG00000026117	cyan	0.6224	4.59e-06	0.000322018				ENSMUSG00000026117	cyan	0.6224	4.59e-06	0.000322018
ENSMUSG00000000739	cyan	0.650645	5.56e-06	0.000379642				ENSMUSG00000000739	cyan	0.650645	5.56e-06	0.000379642				ENSMUSG00000000739	cyan	0.650645	5.56e-06	0.000379642				ENSMUSG00000000739	cyan	0.650645	5.56e-06	0.000379642				ENSMUSG00000000739	cyan	0.650645	5.56e-06	0.000379642
ENSMUSG00000028532	cyan	0.584482	5.88e-06	0.000399669				ENSMUSG00000028532	cyan	0.584482	5.88e-06	0.000399669				ENSMUSG00000028532	cyan	0.584482	5.88e-06	0.000399669				ENSMUSG00000028532	cyan	0.584482	5.88e-06	0.000399669				ENSMUSG00000028532	cyan	0.584482	5.88e-06	0.000399669
ENSMUSG00000028341	cyan	0.629245	5.95e-06	0.000402749				ENSMUSG00000028341	cyan	0.629245	5.95e-06	0.000402749				ENSMUSG00000028341	cyan	0.629245	5.95e-06	0.000402749				ENSMUSG00000028341	cyan	0.629245	5.95e-06	0.000402749				ENSMUSG00000028341	cyan	0.629245	5.95e-06	0.000402749
ENSMUSG00000027748	cyan	0.662025	5.98e-06	0.000402839				ENSMUSG00000027748	cyan	0.662025	5.98e-06	0.000402839				ENSMUSG00000027748	cyan	0.662025	5.98e-06	0.000402839				ENSMUSG00000027748	cyan	0.662025	5.98e-06	0.000402839				ENSMUSG00000027748	cyan	0.662025	5.98e-06	0.000402839
ENSMUSG00000018593	cyan	0.644556	7.53e-06	0.0004895				ENSMUSG00000018593	cyan	0.644556	7.53e-06	0.0004895				ENSMUSG00000018593	cyan	0.644556	7.53e-06	0.0004895				ENSMUSG00000018593	cyan	0.644556	7.53e-06	0.0004895				ENSMUSG00000018593	cyan	0.644556	7.53e-06	0.0004895
ENSMUSG00000001441	cyan	0.648645	8.15e-06	0.000524243				ENSMUSG00000001441	cyan	0.648645	8.15e-06	0.000524243				ENSMUSG00000001441	cyan	0.648645	8.15e-06	0.000524243				ENSMUSG00000001441	cyan	0.648645	8.15e-06	0.000524243				ENSMUSG00000001441	cyan	0.648645	8.15e-06	0.000524243
ENSMUSG00000020140	cyan	0.599272	1.11e-05	0.000672566				ENSMUSG00000020140	cyan	0.599272	1.11e-05	0.000672566				ENSMUSG00000020140	cyan	0.599272	1.11e-05	0.000672566				ENSMUSG00000020140	cyan	0.599272	1.11e-05	0.000672566				ENSMUSG00000020140	cyan	0.599272	1.11e-05	0.000672566
ENSMUSG00000041268	cyan	0.637736	1.25e-05	0.000745146				ENSMUSG00000041268	cyan	0.637736	1.25e-05	0.000745146				ENSMUSG00000041268	cyan	0.637736	1.25e-05	0.000745146				ENSMUSG00000041268	cyan	0.637736	1.25e-05	0.000745146				ENSMUSG00000041268	cyan	0.637736	1.25e-05	0.000745146
ENSMUSG00000026854	cyan	0.555649	1.43e-05	0.000839666				ENSMUSG00000026854	cyan	0.555649	1.43e-05	0.000839666				ENSMUSG00000026854	cyan	0.555649	1.43e-05	0.000839666				ENSMUSG00000026854	cyan	0.555649	1.43e-05	0.000839666				ENSMUSG00000026854	cyan	0.555649	1.43e-05	0.000839666
ENSMUSG00000019936	cyan	0.587433	1.47e-05	0.00085965				ENSMUSG00000019936	cyan	0.587433	1.47e-05	0.00085965				ENSMUSG00000019936	cyan	0.587433	1.47e-05	0.00085965				ENSMUSG00000019936	cyan	0.587433	1.47e-05	0.00085965				ENSMUSG00000019936	cyan	0.587433	1.47e-05	0.00085965
ENSMUSG00000037905	cyan	0.637738	1.48e-05	0.000863817				ENSMUSG00000037905	cyan	0.637738	1.48e-05	0.000863817				ENSMUSG00000037905	cyan	0.637738	1.48e-05	0.000863817				ENSMUSG00000037905	cyan	0.637738	1.48e-05	0.000863817				ENSMUSG00000037905	cyan	0.637738	1.48e-05	0.000863817
ENSMUSG00000001924	cyan	0.64571	1.53e-05	0.000878157				ENSMUSG00000001924	cyan	0.64571	1.53e-05	0.000878157				ENSMUSG00000001924	cyan	0.64571	1.53e-05	0.000878157				ENSMUSG00000001924	cyan	0.64571	1.53e-05	0.000878157				ENSMUSG00000001924	cyan	0.64571	1.53e-05	0.000878157
ENSMUSG00000027475	cyan	0.602692	1.55e-05	0.000886624				ENSMUSG00000027475	cyan	0.602692	1.55e-05	0.000886624				ENSMUSG00000027475	cyan	0.602692	1.55e-05	0.000886624				ENSMUSG00000027475	cyan	0.602692	1.55e-05	0.000886624				ENSMUSG00000027475	cyan	0.602692	1.55e-05	0.000886624
ENSMUSG00000030905	cyan	0.572893	1.58e-05	0.000902353				ENSMUSG00000030905	cyan	0.572893	1.58e-05	0.000902353				ENSMUSG00000030905	cyan	0.572893	1.58e-05	0.000902353				ENSMUSG00000030905	cyan	0.572893	1.58e-05	0.000902353				ENSMUSG00000030905	cyan	0.572893	1.58e-05	0.000902353
ENSMUSG00000032280	cyan	0.58715	1.67e-05	0.000939302				ENSMUSG00000032280	cyan	0.58715	1.67e-05	0.000939302				ENSMUSG00000032280	cyan	0.58715	1.67e-05	0.000939302				ENSMUSG00000032280	cyan	0.58715	1.67e-05	0.000939302				ENSMUSG00000032280	cyan	0.58715	1.67e-05	0.000939302
ENSMUSG00000020532	cyan	0.625247	1.81e-05	0.00100691				ENSMUSG00000020532	cyan	0.625247	1.81e-05	0.00100691				ENSMUSG00000020532	cyan	0.625247	1.81e-05	0.00100691				ENSMUSG00000020532	cyan	0.625247	1.81e-05	0.00100691				ENSMUSG00000020532	cyan	0.625247	1.81e-05	0.00100691
ENSMUSG00000029207	cyan	0.587657	1.97e-05	0.00107945				ENSMUSG00000029207	cyan	0.587657	1.97e-05	0.00107945				ENSMUSG00000029207	cyan	0.587657	1.97e-05	0.00107945				ENSMUSG00000029207	cyan	0.587657	1.97e-05	0.00107945				ENSMUSG00000029207	cyan	0.587657	1.97e-05	0.00107945
ENSMUSG00000034926	cyan	0.615773	1.99e-05	0.00108643				ENSMUSG00000034926	cyan	0.615773	1.99e-05	0.00108643				ENSMUSG00000034926	cyan	0.615773	1.99e-05	0.00108643				ENSMUSG00000034926	cyan	0.615773	1.99e-05	0.00108643				ENSMUSG00000034926	cyan	0.615773	1.99e-05	0.00108643
ENSMUSG00000011256	cyan	0.565794	2.32e-05	0.00123017				ENSMUSG00000011256	cyan	0.565794	2.32e-05	0.00123017				ENSMUSG00000011256	cyan	0.565794	2.32e-05	0.00123017				ENSMUSG00000011256	cyan	0.565794	2.32e-05	0.00123017				ENSMUSG00000011256	cyan	0.565794	2.32e-05	0.00123017
ENSMUSG00000025475	cyan	0.61464	2.83e-05	0.00145223				ENSMUSG00000025475	cyan	0.61464	2.83e-05	0.00145223				ENSMUSG00000025475	cyan	0.61464	2.83e-05	0.00145223				ENSMUSG00000025475	cyan	0.61464	2.83e-05	0.00145223				ENSMUSG00000025475	cyan	0.61464	2.83e-05	0.00145223
ENSMUSG00000039318	cyan	0.620326	3.08e-05	0.00155206				ENSMUSG00000039318	cyan	0.620326	3.08e-05	0.00155206				ENSMUSG00000039318	cyan	0.620326	3.08e-05	0.00155206				ENSMUSG00000039318	cyan	0.620326	3.08e-05	0.00155206				ENSMUSG00000039318	cyan	0.620326	3.08e-05	0.00155206
ENSMUSG00000026315	cyan	0.627202	3.14e-05	0.00157101				ENSMUSG00000026315	cyan	0.627202	3.14e-05	0.00157101				ENSMUSG00000026315	cyan	0.627202	3.14e-05	0.00157101				ENSMUSG00000026315	cyan	0.627202	3.14e-05	0.00157101				ENSMUSG00000026315	cyan	0.627202	3.14e-05	0.00157101
ENSMUSG00000024120	cyan	0.616699	3.3e-05	0.0016241				ENSMUSG00000024120	cyan	0.616699	3.3e-05	0.0016241				ENSMUSG00000024120	cyan	0.616699	3.3e-05	0.0016241				ENSMUSG00000024120	cyan	0.616699	3.3e-05	0.0016241				ENSMUSG00000024120	cyan	0.616699	3.3e-05	0.0016241
ENSMUSG00000040836	cyan	0.627242	3.31e-05	0.0016241				ENSMUSG00000040836	cyan	0.627242	3.31e-05	0.0016241				ENSMUSG00000040836	cyan	0.627242	3.31e-05	0.0016241				ENSMUSG00000040836	cyan	0.627242	3.31e-05	0.0016241				ENSMUSG00000040836	cyan	0.627242	3.31e-05	0.0016241
ENSMUSG00000049946	cyan	0.45668	3.38e-05	0.00165246				ENSMUSG00000049946	cyan	0.45668	3.38e-05	0.00165246				ENSMUSG00000049946	cyan	0.45668	3.38e-05	0.00165246				ENSMUSG00000049946	cyan	0.45668	3.38e-05	0.00165246				ENSMUSG00000049946	cyan	0.45668	3.38e-05	0.00165246
ENSMUSG00000041957	cyan	0.593336	3.61e-05	0.00172819				ENSMUSG00000041957	cyan	0.593336	3.61e-05	0.00172819				ENSMUSG00000041957	cyan	0.593336	3.61e-05	0.00172819				ENSMUSG00000041957	cyan	0.593336	3.61e-05	0.00172819				ENSMUSG00000041957	cyan	0.593336	3.61e-05	0.00172819
ENSMUSG00000071708	cyan	0.581062	3.75e-05	0.00177716				ENSMUSG00000071708	cyan	0.581062	3.75e-05	0.00177716				ENSMUSG00000071708	cyan	0.581062	3.75e-05	0.00177716				ENSMUSG00000071708	cyan	0.581062	3.75e-05	0.00177716				ENSMUSG00000071708	cyan	0.581062	3.75e-05	0.00177716
ENSMUSG00000020396	cyan	0.492247	3.86e-05	0.00179925				ENSMUSG00000020396	cyan	0.492247	3.86e-05	0.00179925				ENSMUSG00000020396	cyan	0.492247	3.86e-05	0.00179925				ENSMUSG00000020396	cyan	0.492247	3.86e-05	0.00179925				ENSMUSG00000020396	cyan	0.492247	3.86e-05	0.00179925
ENSMUSG00000032680	cyan	0.566364	3.97e-05	0.00183287				ENSMUSG00000032680	cyan	0.566364	3.97e-05	0.00183287				ENSMUSG00000032680	cyan	0.566364	3.97e-05	0.00183287				ENSMUSG00000032680	cyan	0.566364	3.97e-05	0.00183287				ENSMUSG00000032680	cyan	0.566364	3.97e-05	0.00183287
ENSMUSG00000095105	cyan	0.619382	4e-05	0.00183367				ENSMUSG00000095105	cyan	0.619382	4e-05	0.00183367				ENSMUSG00000095105	cyan	0.619382	4e-05	0.00183367				ENSMUSG00000095105	cyan	0.619382	4e-05	0.00183367				ENSMUSG00000095105	cyan	0.619382	4e-05	0.00183367
ENSMUSG00000052928	cyan	0.611253	4.01e-05	0.00183367				ENSMUSG00000052928	cyan	0.611253	4.01e-05	0.00183367				ENSMUSG00000052928	cyan	0.611253	4.01e-05	0.00183367				ENSMUSG00000052928	cyan	0.611253	4.01e-05	0.00183367				ENSMUSG00000052928	cyan	0.611253	4.01e-05	0.00183367
ENSMUSG00000032269	cyan	0.575359	4.42e-05	0.00199983				ENSMUSG00000032269	cyan	0.575359	4.42e-05	0.00199983				ENSMUSG00000032269	cyan	0.575359	4.42e-05	0.00199983				ENSMUSG00000032269	cyan	0.575359	4.42e-05	0.00199983				ENSMUSG00000032269	cyan	0.575359	4.42e-05	0.00199983
ENSMUSG00000020580	cyan	0.581252	5.46e-05	0.00236595				ENSMUSG00000020580	cyan	0.581252	5.46e-05	0.00236595				ENSMUSG00000020580	cyan	0.581252	5.46e-05	0.00236595				ENSMUSG00000020580	cyan	0.581252	5.46e-05	0.00236595				ENSMUSG00000020580	cyan	0.581252	5.46e-05	0.00236595
ENSMUSG00000036667	cyan	0.606759	6.16e-05	0.00259723				ENSMUSG00000036667	cyan	0.606759	6.16e-05	0.00259723				ENSMUSG00000036667	cyan	0.606759	6.16e-05	0.00259723				ENSMUSG00000036667	cyan	0.606759	6.16e-05	0.00259723				ENSMUSG00000036667	cyan	0.606759	6.16e-05	0.00259723
ENSMUSG00000047712	cyan	0.525507	7.21e-05	0.00290321				ENSMUSG00000047712	cyan	0.525507	7.21e-05	0.00290321				ENSMUSG00000047712	cyan	0.525507	7.21e-05	0.00290321				ENSMUSG00000047712	cyan	0.525507	7.21e-05	0.00290321				ENSMUSG00000047712	cyan	0.525507	7.21e-05	0.00290321
ENSMUSG00000028909	cyan	0.586087	7.94e-05	0.00309972				ENSMUSG00000028909	cyan	0.586087	7.94e-05	0.00309972				ENSMUSG00000028909	cyan	0.586087	7.94e-05	0.00309972				ENSMUSG00000028909	cyan	0.586087	7.94e-05	0.00309972				ENSMUSG00000028909	cyan	0.586087	7.94e-05	0.00309972
ENSMUSG00000020917	cyan	0.55637	8.03e-05	0.00312728				ENSMUSG00000020917	cyan	0.55637	8.03e-05	0.00312728				ENSMUSG00000020917	cyan	0.55637	8.03e-05	0.00312728				ENSMUSG00000020917	cyan	0.55637	8.03e-05	0.00312728				ENSMUSG00000020917	cyan	0.55637	8.03e-05	0.00312728
ENSMUSG00000016382	cyan	0.543423	9.09e-05	0.00342819				ENSMUSG00000016382	cyan	0.543423	9.09e-05	0.00342819				ENSMUSG00000016382	cyan	0.543423	9.09e-05	0.00342819				ENSMUSG00000016382	cyan	0.543423	9.09e-05	0.00342819				ENSMUSG00000016382	cyan	0.543423	9.09e-05	0.00342819
ENSMUSG00000062444	cyan	0.599958	9.14e-05	0.00342861				ENSMUSG00000062444	cyan	0.599958	9.14e-05	0.00342861				ENSMUSG00000062444	cyan	0.599958	9.14e-05	0.00342861				ENSMUSG00000062444	cyan	0.599958	9.14e-05	0.00342861				ENSMUSG00000062444	cyan	0.599958	9.14e-05	0.00342861
ENSMUSG00000032776	cyan	0.52865	9.47e-05	0.00352126				ENSMUSG00000032776	cyan	0.52865	9.47e-05	0.00352126				ENSMUSG00000032776	cyan	0.52865	9.47e-05	0.00352126				ENSMUSG00000032776	cyan	0.52865	9.47e-05	0.00352126				ENSMUSG00000032776	cyan	0.52865	9.47e-05	0.00352126
ENSMUSG00000037979	cyan	0.573337	9.76e-05	0.00359253				ENSMUSG00000037979	cyan	0.573337	9.76e-05	0.00359253				ENSMUSG00000037979	cyan	0.573337	9.76e-05	0.00359253				ENSMUSG00000037979	cyan	0.573337	9.76e-05	0.00359253				ENSMUSG00000037979	cyan	0.573337	9.76e-05	0.00359253
ENSMUSG00000000365	cyan	0.553726	0.000114521	0.00407134				ENSMUSG00000000365	cyan	0.553726	0.000114521	0.00407134				ENSMUSG00000000365	cyan	0.553726	0.000114521	0.00407134				ENSMUSG00000000365	cyan	0.553726	0.000114521	0.00407134				ENSMUSG00000000365	cyan	0.553726	0.000114521	0.00407134
ENSMUSG00000050511	cyan	0.568276	0.000121677	0.00431477				ENSMUSG00000050511	cyan	0.568276	0.000121677	0.00431477				ENSMUSG00000050511	cyan	0.568276	0.000121677	0.00431477				ENSMUSG00000050511	cyan	0.568276	0.000121677	0.00431477				ENSMUSG00000050511	cyan	0.568276	0.000121677	0.00431477
ENSMUSG00000027010	cyan	0.52697	0.000121929	0.00431477				ENSMUSG00000027010	cyan	0.52697	0.000121929	0.00431477				ENSMUSG00000027010	cyan	0.52697	0.000121929	0.00431477				ENSMUSG00000027010	cyan	0.52697	0.000121929	0.00431477				ENSMUSG00000027010	cyan	0.52697	0.000121929	0.00431477
ENSMUSG00000022962	cyan	0.566829	0.000123072	0.00432546				ENSMUSG00000022962	cyan	0.566829	0.000123072	0.00432546				ENSMUSG00000022962	cyan	0.566829	0.000123072	0.00432546				ENSMUSG00000022962	cyan	0.566829	0.000123072	0.00432546				ENSMUSG00000022962	cyan	0.566829	0.000123072	0.00432546
ENSMUSG00000040797	cyan	0.507996	0.000135274	0.00461079				ENSMUSG00000040797	cyan	0.507996	0.000135274	0.00461079				ENSMUSG00000040797	cyan	0.507996	0.000135274	0.00461079				ENSMUSG00000040797	cyan	0.507996	0.000135274	0.00461079				ENSMUSG00000040797	cyan	0.507996	0.000135274	0.00461079
ENSMUSG00000048330	cyan	0.520717	0.000140528	0.00472376				ENSMUSG00000048330	cyan	0.520717	0.000140528	0.00472376				ENSMUSG00000048330	cyan	0.520717	0.000140528	0.00472376				ENSMUSG00000048330	cyan	0.520717	0.000140528	0.00472376				ENSMUSG00000048330	cyan	0.520717	0.000140528	0.00472376
ENSMUSG00000044933	cyan	0.551469	0.000157097	0.00517917				ENSMUSG00000044933	cyan	0.551469	0.000157097	0.00517917				ENSMUSG00000044933	cyan	0.551469	0.000157097	0.00517917				ENSMUSG00000044933	cyan	0.551469	0.000157097	0.00517917				ENSMUSG00000044933	cyan	0.551469	0.000157097	0.00517917
ENSMUSG00000031980	cyan	0.576886	0.00016085	0.00528031				ENSMUSG00000031980	cyan	0.576886	0.00016085	0.00528031				ENSMUSG00000031980	cyan	0.576886	0.00016085	0.00528031				ENSMUSG00000031980	cyan	0.576886	0.00016085	0.00528031				ENSMUSG00000031980	cyan	0.576886	0.00016085	0.00528031
ENSMUSG00000028039	cyan	0.581666	0.000171857	0.00551386				ENSMUSG00000028039	cyan	0.581666	0.000171857	0.00551386				ENSMUSG00000028039	cyan	0.581666	0.000171857	0.00551386				ENSMUSG00000028039	cyan	0.581666	0.000171857	0.00551386				ENSMUSG00000028039	cyan	0.581666	0.000171857	0.00551386
ENSMUSG00000060735	cyan	0.56013	0.00017416	0.00554043				ENSMUSG00000060735	cyan	0.56013	0.00017416	0.00554043				ENSMUSG00000060735	cyan	0.56013	0.00017416	0.00554043				ENSMUSG00000060735	cyan	0.56013	0.00017416	0.00554043				ENSMUSG00000060735	cyan	0.56013	0.00017416	0.00554043
ENSMUSG00000003824	cyan	0.581276	0.000177095	0.00558799				ENSMUSG00000003824	cyan	0.581276	0.000177095	0.00558799				ENSMUSG00000003824	cyan	0.581276	0.000177095	0.00558799				ENSMUSG00000003824	cyan	0.581276	0.000177095	0.00558799				ENSMUSG00000003824	cyan	0.581276	0.000177095	0.00558799
ENSMUSG00000031438	cyan	0.557068	0.000180772	0.00565746				ENSMUSG00000031438	cyan	0.557068	0.000180772	0.00565746				ENSMUSG00000031438	cyan	0.557068	0.000180772	0.00565746				ENSMUSG00000031438	cyan	0.557068	0.000180772	0.00565746				ENSMUSG00000031438	cyan	0.557068	0.000180772	0.00565746
ENSMUSG00000038916	cyan	0.560069	0.000195116	0.00603297				ENSMUSG00000038916	cyan	0.560069	0.000195116	0.00603297				ENSMUSG00000038916	cyan	0.560069	0.000195116	0.00603297				ENSMUSG00000038916	cyan	0.560069	0.000195116	0.00603297				ENSMUSG00000038916	cyan	0.560069	0.000195116	0.00603297
ENSMUSG00000057133	cyan	0.573572	0.000196212	0.00603705				ENSMUSG00000057133	cyan	0.573572	0.000196212	0.00603705				ENSMUSG00000057133	cyan	0.573572	0.000196212	0.00603705				ENSMUSG00000057133	cyan	0.573572	0.000196212	0.00603705				ENSMUSG00000057133	cyan	0.573572	0.000196212	0.00603705
ENSMUSG00000091722	cyan	0.570935	0.000221303	0.00661723				ENSMUSG00000091722	cyan	0.570935	0.000221303	0.00661723				ENSMUSG00000091722	cyan	0.570935	0.000221303	0.00661723				ENSMUSG00000091722	cyan	0.570935	0.000221303	0.00661723				ENSMUSG00000091722	cyan	0.570935	0.000221303	0.00661723
ENSMUSG00000058975	cyan	0.544765	0.000237208	0.00697119				ENSMUSG00000058975	cyan	0.544765	0.000237208	0.00697119				ENSMUSG00000058975	cyan	0.544765	0.000237208	0.00697119				ENSMUSG00000058975	cyan	0.544765	0.000237208	0.00697119				ENSMUSG00000058975	cyan	0.544765	0.000237208	0.00697119
ENSMUSG00000025240	cyan	0.493519	0.000239381	0.00702169				ENSMUSG00000025240	cyan	0.493519	0.000239381	0.00702169				ENSMUSG00000025240	cyan	0.493519	0.000239381	0.00702169				ENSMUSG00000025240	cyan	0.493519	0.000239381	0.00702169				ENSMUSG00000025240	cyan	0.493519	0.000239381	0.00702169
ENSMUSG00000034813	cyan	0.56721	0.000248448	0.00721904				ENSMUSG00000034813	cyan	0.56721	0.000248448	0.00721904				ENSMUSG00000034813	cyan	0.56721	0.000248448	0.00721904				ENSMUSG00000034813	cyan	0.56721	0.000248448	0.00721904				ENSMUSG00000034813	cyan	0.56721	0.000248448	0.00721904
ENSMUSG00000028426	cyan	0.549692	0.000302227	0.0082532				ENSMUSG00000028426	cyan	0.549692	0.000302227	0.0082532				ENSMUSG00000028426	cyan	0.549692	0.000302227	0.0082532				ENSMUSG00000028426	cyan	0.549692	0.000302227	0.0082532				ENSMUSG00000028426	cyan	0.549692	0.000302227	0.0082532
ENSMUSG00000102697	cyan	0.523575	0.00030954	0.0083935				ENSMUSG00000102697	cyan	0.523575	0.00030954	0.0083935				ENSMUSG00000102697	cyan	0.523575	0.00030954	0.0083935				ENSMUSG00000102697	cyan	0.523575	0.00030954	0.0083935				ENSMUSG00000102697	cyan	0.523575	0.00030954	0.0083935
ENSMUSG00000063931	cyan	0.489915	0.000338312	0.00898419				ENSMUSG00000063931	cyan	0.489915	0.000338312	0.00898419				ENSMUSG00000063931	cyan	0.489915	0.000338312	0.00898419				ENSMUSG00000063931	cyan	0.489915	0.000338312	0.00898419				ENSMUSG00000063931	cyan	0.489915	0.000338312	0.00898419
ENSMUSG00000030058	cyan	0.559175	0.000353689	0.0093124				ENSMUSG00000030058	cyan	0.559175	0.000353689	0.0093124				ENSMUSG00000030058	cyan	0.559175	0.000353689	0.0093124				ENSMUSG00000030058	cyan	0.559175	0.000353689	0.0093124				ENSMUSG00000030058	cyan	0.559175	0.000353689	0.0093124
ENSMUSG00000058897	cyan	0.558785	0.00035879	0.00938266				ENSMUSG00000058897	cyan	0.558785	0.00035879	0.00938266				ENSMUSG00000058897	cyan	0.558785	0.00035879	0.00938266				ENSMUSG00000058897	cyan	0.558785	0.00035879	0.00938266				ENSMUSG00000058897	cyan	0.558785	0.00035879	0.00938266
ENSMUSG00000000263	cyan	0.526428	0.000364423	0.00951385				ENSMUSG00000000263	cyan	0.526428	0.000364423	0.00951385				ENSMUSG00000000263	cyan	0.526428	0.000364423	0.00951385				ENSMUSG00000000263	cyan	0.526428	0.000364423	0.00951385				ENSMUSG00000000263	cyan	0.526428	0.000364423	0.00951385
ENSMUSG00000051590	cyan	0.557489	0.000375313	0.00973227				ENSMUSG00000051590	cyan	0.557489	0.000375313	0.00973227				ENSMUSG00000051590	cyan	0.557489	0.000375313	0.00973227				ENSMUSG00000051590	cyan	0.557489	0.000375313	0.00973227				ENSMUSG00000051590	cyan	0.557489	0.000375313	0.00973227
ENSMUSG00000027605	cyan	0.515533	0.000381877	0.00983635				ENSMUSG00000027605	cyan	0.515533	0.000381877	0.00983635				ENSMUSG00000027605	cyan	0.515533	0.000381877	0.00983635				ENSMUSG00000027605	cyan	0.515533	0.000381877	0.00983635				ENSMUSG00000027605	cyan	0.515533	0.000381877	0.00983635
ENSMUSG00000004151	cyan	0.533226	0.000396336	0.010111				ENSMUSG00000004151	cyan	0.533226	0.000396336	0.010111				ENSMUSG00000004151	cyan	0.533226	0.000396336	0.010111				ENSMUSG00000004151	cyan	0.533226	0.000396336	0.010111
ENSMUSG00000057778	cyan	0.547815	0.000446587	0.011007				ENSMUSG00000057778	cyan	0.547815	0.000446587	0.011007				ENSMUSG00000057778	cyan	0.547815	0.000446587	0.011007				ENSMUSG00000057778	cyan	0.547815	0.000446587	0.011007
ENSMUSG00000025533	cyan	0.549549	0.000453619	0.0111016				ENSMUSG00000025533	cyan	0.549549	0.000453619	0.0111016				ENSMUSG00000025533	cyan	0.549549	0.000453619	0.0111016				ENSMUSG00000025533	cyan	0.549549	0.000453619	0.0111016
ENSMUSG00000004383	cyan	0.525448	0.000471656	0.0114241				ENSMUSG00000004383	cyan	0.525448	0.000471656	0.0114241				ENSMUSG00000004383	cyan	0.525448	0.000471656	0.0114241				ENSMUSG00000004383	cyan	0.525448	0.000471656	0.0114241
ENSMUSG00000017664	cyan	0.549752	0.000473648	0.0114365				ENSMUSG00000017664	cyan	0.549752	0.000473648	0.0114365				ENSMUSG00000017664	cyan	0.549752	0.000473648	0.0114365				ENSMUSG00000017664	cyan	0.549752	0.000473648	0.0114365
ENSMUSG00000046032	cyan	0.53964	0.000474805	0.0114465				ENSMUSG00000046032	cyan	0.53964	0.000474805	0.0114465				ENSMUSG00000046032	cyan	0.53964	0.000474805	0.0114465				ENSMUSG00000046032	cyan	0.53964	0.000474805	0.0114465
ENSMUSG00000005667	cyan	0.54623	0.000522692	0.0123501				ENSMUSG00000005667	cyan	0.54623	0.000522692	0.0123501				ENSMUSG00000005667	cyan	0.54623	0.000522692	0.0123501				ENSMUSG00000005667	cyan	0.54623	0.000522692	0.0123501
ENSMUSG00000075705	cyan	0.529561	0.000543705	0.012749				ENSMUSG00000075705	cyan	0.529561	0.000543705	0.012749				ENSMUSG00000075705	cyan	0.529561	0.000543705	0.012749				ENSMUSG00000075705	cyan	0.529561	0.000543705	0.012749
ENSMUSG00000079020	cyan	0.505165	0.000554541	0.012944				ENSMUSG00000079020	cyan	0.505165	0.000554541	0.012944				ENSMUSG00000079020	cyan	0.505165	0.000554541	0.012944				ENSMUSG00000079020	cyan	0.505165	0.000554541	0.012944
ENSMUSG00000038745	cyan	0.506725	0.000576117	0.0133067				ENSMUSG00000038745	cyan	0.506725	0.000576117	0.0133067				ENSMUSG00000038745	cyan	0.506725	0.000576117	0.0133067				ENSMUSG00000038745	cyan	0.506725	0.000576117	0.0133067
ENSMUSG00000027495	cyan	0.406947	0.000577178	0.0133113				ENSMUSG00000027495	cyan	0.406947	0.000577178	0.0133113				ENSMUSG00000027495	cyan	0.406947	0.000577178	0.0133113				ENSMUSG00000027495	cyan	0.406947	0.000577178	0.0133113
ENSMUSG00000054027	cyan	0.541871	0.000582171	0.0133467				ENSMUSG00000054027	cyan	0.541871	0.000582171	0.0133467				ENSMUSG00000054027	cyan	0.541871	0.000582171	0.0133467				ENSMUSG00000054027	cyan	0.541871	0.000582171	0.0133467
ENSMUSG00000022055	cyan	0.437763	0.000663007	0.0148469				ENSMUSG00000022055	cyan	0.437763	0.000663007	0.0148469				ENSMUSG00000022055	cyan	0.437763	0.000663007	0.0148469				ENSMUSG00000022055	cyan	0.437763	0.000663007	0.0148469
ENSMUSG00000041313	cyan	0.475116	0.000786818	0.0166756				ENSMUSG00000041313	cyan	0.475116	0.000786818	0.0166756				ENSMUSG00000041313	cyan	0.475116	0.000786818	0.0166756				ENSMUSG00000041313	cyan	0.475116	0.000786818	0.0166756
ENSMUSG00000032925	cyan	0.41546	0.000871312	0.0179726				ENSMUSG00000032925	cyan	0.41546	0.000871312	0.0179726				ENSMUSG00000032925	cyan	0.41546	0.000871312	0.0179726				ENSMUSG00000032925	cyan	0.41546	0.000871312	0.0179726
ENSMUSG00000020793	cyan	0.525825	0.000899049	0.0184706				ENSMUSG00000020793	cyan	0.525825	0.000899049	0.0184706				ENSMUSG00000020793	cyan	0.525825	0.000899049	0.0184706				ENSMUSG00000020793	cyan	0.525825	0.000899049	0.0184706
ENSMUSG00000025810	cyan	0.505576	0.000949922	0.0191837				ENSMUSG00000025810	cyan	0.505576	0.000949922	0.0191837				ENSMUSG00000025810	cyan	0.505576	0.000949922	0.0191837				ENSMUSG00000025810	cyan	0.505576	0.000949922	0.0191837
ENSMUSG00000049717	cyan	0.523732	0.000970883	0.0195049				ENSMUSG00000049717	cyan	0.523732	0.000970883	0.0195049				ENSMUSG00000049717	cyan	0.523732	0.000970883	0.0195049				ENSMUSG00000049717	cyan	0.523732	0.000970883	0.0195049
ENSMUSG00000033526	cyan	0.476058	0.000979665	0.0196302				ENSMUSG00000033526	cyan	0.476058	0.000979665	0.0196302				ENSMUSG00000033526	cyan	0.476058	0.000979665	0.0196302				ENSMUSG00000033526	cyan	0.476058	0.000979665	0.0196302
ENSMUSG00000079157	cyan	0.520091	0.00100326	0.0199733				ENSMUSG00000079157	cyan	0.520091	0.00100326	0.0199733				ENSMUSG00000079157	cyan	0.520091	0.00100326	0.0199733				ENSMUSG00000079157	cyan	0.520091	0.00100326	0.0199733
ENSMUSG00000055471	cyan	0.475785	0.0010743	0.0209336				ENSMUSG00000055471	cyan	0.475785	0.0010743	0.0209336				ENSMUSG00000055471	cyan	0.475785	0.0010743	0.0209336				ENSMUSG00000055471	cyan	0.475785	0.0010743	0.0209336
ENSMUSG00000024059	cyan	0.510417	0.00123219	0.023327				ENSMUSG00000024059	cyan	0.510417	0.00123219	0.023327				ENSMUSG00000024059	cyan	0.510417	0.00123219	0.023327				ENSMUSG00000024059	cyan	0.510417	0.00123219	0.023327
ENSMUSG00000074785	cyan	0.51329	0.00127513	0.0238763				ENSMUSG00000074785	cyan	0.51329	0.00127513	0.0238763				ENSMUSG00000074785	cyan	0.51329	0.00127513	0.0238763				ENSMUSG00000074785	cyan	0.51329	0.00127513	0.0238763
ENSMUSG00000021557	cyan	0.469054	0.00137049	0.025143				ENSMUSG00000021557	cyan	0.469054	0.00137049	0.025143				ENSMUSG00000021557	cyan	0.469054	0.00137049	0.025143				ENSMUSG00000021557	cyan	0.469054	0.00137049	0.025143
ENSMUSG00000039239	cyan	0.49517	0.00151402	0.0271942				ENSMUSG00000039239	cyan	0.49517	0.00151402	0.0271942				ENSMUSG00000039239	cyan	0.49517	0.00151402	0.0271942				ENSMUSG00000039239	cyan	0.49517	0.00151402	0.0271942
ENSMUSG00000023232	cyan	0.436694	0.00157585	0.0280114				ENSMUSG00000023232	cyan	0.436694	0.00157585	0.0280114				ENSMUSG00000023232	cyan	0.436694	0.00157585	0.0280114				ENSMUSG00000023232	cyan	0.436694	0.00157585	0.0280114
ENSMUSG00000073207	cyan	0.504229	0.00158057	0.0280629				ENSMUSG00000073207	cyan	0.504229	0.00158057	0.0280629				ENSMUSG00000073207	cyan	0.504229	0.00158057	0.0280629				ENSMUSG00000073207	cyan	0.504229	0.00158057	0.0280629
ENSMUSG00000061808	cyan	0.498082	0.00168809	0.0296575				ENSMUSG00000061808	cyan	0.498082	0.00168809	0.0296575				ENSMUSG00000061808	cyan	0.498082	0.00168809	0.0296575				ENSMUSG00000061808	cyan	0.498082	0.00168809	0.0296575
ENSMUSG00000031605	cyan	0.481945	0.00170117	0.0297252				ENSMUSG00000031605	cyan	0.481945	0.00170117	0.0297252				ENSMUSG00000031605	cyan	0.481945	0.00170117	0.0297252				ENSMUSG00000031605	cyan	0.481945	0.00170117	0.0297252
ENSMUSG00000032182	cyan	0.495131	0.00171021	0.0298192				ENSMUSG00000032182	cyan	0.495131	0.00171021	0.0298192				ENSMUSG00000032182	cyan	0.495131	0.00171021	0.0298192				ENSMUSG00000032182	cyan	0.495131	0.00171021	0.0298192
ENSMUSG00000041556	cyan	0.418799	0.001744	0.030234				ENSMUSG00000041556	cyan	0.418799	0.001744	0.030234				ENSMUSG00000041556	cyan	0.418799	0.001744	0.030234				ENSMUSG00000041556	cyan	0.418799	0.001744	0.030234
ENSMUSG00000053286	cyan	0.500627	0.00179406	0.0308935				ENSMUSG00000053286	cyan	0.500627	0.00179406	0.0308935				ENSMUSG00000053286	cyan	0.500627	0.00179406	0.0308935				ENSMUSG00000053286	cyan	0.500627	0.00179406	0.0308935
ENSMUSG00000068037	cyan	0.493703	0.00183439	0.0314825				ENSMUSG00000068037	cyan	0.493703	0.00183439	0.0314825				ENSMUSG00000068037	cyan	0.493703	0.00183439	0.0314825				ENSMUSG00000068037	cyan	0.493703	0.00183439	0.0314825
ENSMUSG00000037533	cyan	0.49563	0.00192	0.0324938				ENSMUSG00000037533	cyan	0.49563	0.00192	0.0324938				ENSMUSG00000037533	cyan	0.49563	0.00192	0.0324938				ENSMUSG00000037533	cyan	0.49563	0.00192	0.0324938
ENSMUSG00000015083	cyan	0.497582	0.00193066	0.032591				ENSMUSG00000015083	cyan	0.497582	0.00193066	0.032591				ENSMUSG00000015083	cyan	0.497582	0.00193066	0.032591				ENSMUSG00000015083	cyan	0.497582	0.00193066	0.032591
ENSMUSG00000059173	cyan	0.44666	0.00200784	0.0336362				ENSMUSG00000059173	cyan	0.44666	0.00200784	0.0336362				ENSMUSG00000059173	cyan	0.44666	0.00200784	0.0336362				ENSMUSG00000059173	cyan	0.44666	0.00200784	0.0336362
ENSMUSG00000028630	cyan	0.485345	0.00206335	0.0341216				ENSMUSG00000028630	cyan	0.485345	0.00206335	0.0341216				ENSMUSG00000028630	cyan	0.485345	0.00206335	0.0341216				ENSMUSG00000028630	cyan	0.485345	0.00206335	0.0341216
ENSMUSG00000038368	cyan	0.458459	0.00207143	0.0341667				ENSMUSG00000038368	cyan	0.458459	0.00207143	0.0341667				ENSMUSG00000038368	cyan	0.458459	0.00207143	0.0341667				ENSMUSG00000038368	cyan	0.458459	0.00207143	0.0341667
ENSMUSG00000025885	cyan	0.437297	0.0021423	0.0350888				ENSMUSG00000025885	cyan	0.437297	0.0021423	0.0350888				ENSMUSG00000025885	cyan	0.437297	0.0021423	0.0350888				ENSMUSG00000025885	cyan	0.437297	0.0021423	0.0350888
ENSMUSG00000040855	cyan	0.462773	0.00231949	0.0373565				ENSMUSG00000040855	cyan	0.462773	0.00231949	0.0373565				ENSMUSG00000040855	cyan	0.462773	0.00231949	0.0373565				ENSMUSG00000040855	cyan	0.462773	0.00231949	0.0373565
ENSMUSG00000029380	cyan	0.451945	0.00263084	0.0409598				ENSMUSG00000029380	cyan	0.451945	0.00263084	0.0409598				ENSMUSG00000029380	cyan	0.451945	0.00263084	0.0409598				ENSMUSG00000029380	cyan	0.451945	0.00263084	0.0409598
ENSMUSG00000046782	cyan	0.425793	0.00271998	0.0418485				ENSMUSG00000046782	cyan	0.425793	0.00271998	0.0418485				ENSMUSG00000046782	cyan	0.425793	0.00271998	0.0418485				ENSMUSG00000046782	cyan	0.425793	0.00271998	0.0418485
ENSMUSG00000036067	cyan	0.384108	0.00293242	0.0440549				ENSMUSG00000036067	cyan	0.384108	0.00293242	0.0440549				ENSMUSG00000036067	cyan	0.384108	0.00293242	0.0440549				ENSMUSG00000036067	cyan	0.384108	0.00293242	0.0440549
ENSMUSG00000059049	cyan	0.450786	0.00305963	0.0455667				ENSMUSG00000059049	cyan	0.450786	0.00305963	0.0455667				ENSMUSG00000059049	cyan	0.450786	0.00305963	0.0455667				ENSMUSG00000059049	cyan	0.450786	0.00305963	0.0455667
ENSMUSG00000060371	cyan	0.476172	0.00321188	0.0476044				ENSMUSG00000060371	cyan	0.476172	0.00321188	0.0476044				ENSMUSG00000060371	cyan	0.476172	0.00321188	0.0476044				ENSMUSG00000060371	cyan	0.476172	0.00321188	0.0476044
ENSMUSG00000048540	cyan	0.419647	0.00344038	0.0503143				ENSMUSG00000048540	cyan	0.419647	0.00344038	0.0503143												ENSMUSG00000048540	cyan	0.419647	0.00344038	0.0503143
ENSMUSG00000020577	cyan	0.400682	0.00378711	0.0537546				ENSMUSG00000020577	cyan	0.400682	0.00378711	0.0537546												ENSMUSG00000020577	cyan	0.400682	0.00378711	0.0537546
ENSMUSG00000032845	cyan	0.465032	0.00412778	0.0574796				ENSMUSG00000032845	cyan	0.465032	0.00412778	0.0574796												ENSMUSG00000032845	cyan	0.465032	0.00412778	0.0574796
ENSMUSG00000073016	cyan	0.388954	0.00489953	0.0659641				ENSMUSG00000073016	cyan	0.388954	0.00489953	0.0659641												ENSMUSG00000073016	cyan	0.388954	0.00489953	0.0659641
ENSMUSG00000028172	cyan	0.420235	0.00511166	0.0680018				ENSMUSG00000028172	cyan	0.420235	0.00511166	0.0680018												ENSMUSG00000028172	cyan	0.420235	0.00511166	0.0680018
ENSMUSG00000038079	cyan	0.451547	0.00517649	0.0684388				ENSMUSG00000038079	cyan	0.451547	0.00517649	0.0684388												ENSMUSG00000038079	cyan	0.451547	0.00517649	0.0684388
ENSMUSG00000046204	cyan	0.447049	0.00604827	0.0755618				ENSMUSG00000046204	cyan	0.447049	0.00604827	0.0755618												ENSMUSG00000046204	cyan	0.447049	0.00604827	0.0755618
ENSMUSG00000071531	cyan	0.368478	0.00615971	0.0763972				ENSMUSG00000071531	cyan	0.368478	0.00615971	0.0763972												ENSMUSG00000071531	cyan	0.368478	0.00615971	0.0763972
ENSMUSG00000035443	cyan	0.443235	0.00645882	0.0793062				ENSMUSG00000035443	cyan	0.443235	0.00645882	0.0793062												ENSMUSG00000035443	cyan	0.443235	0.00645882	0.0793062
ENSMUSG00000036104	cyan	0.422281	0.00682507	0.0828171				ENSMUSG00000036104	cyan	0.422281	0.00682507	0.0828171												ENSMUSG00000036104	cyan	0.422281	0.00682507	0.0828171
ENSMUSG00000073975	cyan	0.41529	0.00746126	0.0882064				ENSMUSG00000073975	cyan	0.41529	0.00746126	0.0882064												ENSMUSG00000073975	cyan	0.41529	0.00746126	0.0882064
ENSMUSG00000047230	cyan	0.407486	0.00792553	0.0919514				ENSMUSG00000047230	cyan	0.407486	0.00792553	0.0919514												ENSMUSG00000047230	cyan	0.407486	0.00792553	0.0919514
ENSMUSG00000034460	cyan	0.428207	0.00821098	0.0940514				ENSMUSG00000034460	cyan	0.428207	0.00821098	0.0940514												ENSMUSG00000034460	cyan	0.428207	0.00821098	0.0940514
ENSMUSG00000029992	cyan	0.417394	0.00836621	0.0954044				ENSMUSG00000029992	cyan	0.417394	0.00836621	0.0954044												ENSMUSG00000029992	cyan	0.417394	0.00836621	0.0954044
ENSMUSG00000091831	cyan	0.423255	0.00900741	0.10078				ENSMUSG00000091831	cyan	0.423255	0.00900741	0.10078												ENSMUSG00000091831	cyan	0.423255	0.00900741	0.10078
ENSMUSG00000062937	cyan	0.397568	0.00909916	0.101654				ENSMUSG00000062937	cyan	0.397568	0.00909916	0.101654												ENSMUSG00000062937	cyan	0.397568	0.00909916	0.101654
ENSMUSG00000028496	cyan	0.370981	0.0101587	0.109915				ENSMUSG00000028496	cyan	0.370981	0.0101587	0.109915
ENSMUSG00000041343	cyan	0.396401	0.0101987	0.110193				ENSMUSG00000041343	cyan	0.396401	0.0101987	0.110193
ENSMUSG00000001440	cyan	0.378283	0.0104823	0.112314				ENSMUSG00000001440	cyan	0.378283	0.0104823	0.112314
ENSMUSG00000042269	cyan	0.418925	0.010635	0.113555				ENSMUSG00000042269	cyan	0.418925	0.010635	0.113555
ENSMUSG00000069911	cyan	0.389419	0.0110661	0.116838				ENSMUSG00000069911	cyan	0.389419	0.0110661	0.116838
ENSMUSG00000031545	cyan	0.415136	0.0111403	0.117247				ENSMUSG00000031545	cyan	0.415136	0.0111403	0.117247
ENSMUSG00000018395	cyan	0.383119	0.0111508	0.117278				ENSMUSG00000018395	cyan	0.383119	0.0111508	0.117278
ENSMUSG00000050926	cyan	0.398599	0.0119943	0.124377				ENSMUSG00000050926	cyan	0.398599	0.0119943	0.124377
ENSMUSG00000039942	cyan	0.368302	0.0121599	0.125495				ENSMUSG00000039942	cyan	0.368302	0.0121599	0.125495
ENSMUSG00000089876	cyan	0.385917	0.0141328	0.14059				ENSMUSG00000089876	cyan	0.385917	0.0141328	0.14059
ENSMUSG00000039321	cyan	0.401492	0.014273	0.141446				ENSMUSG00000039321	cyan	0.401492	0.014273	0.141446
ENSMUSG00000039842	cyan	0.390039	0.0145785	0.143327				ENSMUSG00000039842	cyan	0.390039	0.0145785	0.143327
ENSMUSG00000035818	cyan	0.389986	0.0147379	0.144284				ENSMUSG00000035818	cyan	0.389986	0.0147379	0.144284
ENSMUSG00000050195	cyan	0.394538	0.0151645	0.147886				ENSMUSG00000050195	cyan	0.394538	0.0151645	0.147886
ENSMUSG00000078584	cyan	0.308655	0.0160381	0.154658				ENSMUSG00000078584	cyan	0.308655	0.0160381	0.154658
ENSMUSG00000024283	cyan	0.395209	0.0164491	0.157636				ENSMUSG00000024283	cyan	0.395209	0.0164491	0.157636
ENSMUSG00000038648	cyan	0.342743	0.016752	0.159745				ENSMUSG00000038648	cyan	0.342743	0.016752	0.159745
ENSMUSG00000029613	cyan	0.334933	0.0168839	0.16052				ENSMUSG00000029613	cyan	0.334933	0.0168839	0.16052
ENSMUSG00000025352	cyan	0.28126	0.0168853	0.16052				ENSMUSG00000025352	cyan	0.28126	0.0168853	0.16052
ENSMUSG00000038045	cyan	0.357294	0.017835	0.167447				ENSMUSG00000038045	cyan	0.357294	0.017835	0.167447
ENSMUSG00000054469	cyan	0.384264	0.0185159	0.171067				ENSMUSG00000054469	cyan	0.384264	0.0185159	0.171067
ENSMUSG00000037610	cyan	0.372398	0.0191704	0.175731				ENSMUSG00000037610	cyan	0.372398	0.0191704	0.175731
ENSMUSG00000006411	cyan	0.339279	0.0192624	0.176126				ENSMUSG00000006411	cyan	0.339279	0.0192624	0.176126
ENSMUSG00000069917	cyan	0.374531	0.0196864	0.179199				ENSMUSG00000069917	cyan	0.374531	0.0196864	0.179199
ENSMUSG00000027004	cyan	0.378276	0.019846	0.180332				ENSMUSG00000027004	cyan	0.378276	0.019846	0.180332
ENSMUSG00000050612	cyan	0.376574	0.0213565	0.189824				ENSMUSG00000050612	cyan	0.376574	0.0213565	0.189824
ENSMUSG00000000934	cyan	0.366083	0.0220499	0.19374				ENSMUSG00000000934	cyan	0.366083	0.0220499	0.19374
ENSMUSG00000028479	cyan	0.374482	0.0229891	0.199269				ENSMUSG00000028479	cyan	0.374482	0.0229891	0.199269
ENSMUSG00000053181	cyan	0.362781	0.0234012	0.201434				ENSMUSG00000053181	cyan	0.362781	0.0234012	0.201434
ENSMUSG00000053626	cyan	0.37326	0.0235417	0.202129				ENSMUSG00000053626	cyan	0.37326	0.0235417	0.202129
ENSMUSG00000037111	cyan	0.344431	0.0240739	0.204987				ENSMUSG00000037111	cyan	0.344431	0.0240739	0.204987
ENSMUSG00000030275	cyan	0.325568	0.0241621	0.205625				ENSMUSG00000030275	cyan	0.325568	0.0241621	0.205625
ENSMUSG00000028894	cyan	0.359805	0.0252407	0.212228				ENSMUSG00000028894	cyan	0.359805	0.0252407	0.212228
ENSMUSG00000021255	cyan	0.364681	0.0258006	0.21541				ENSMUSG00000021255	cyan	0.364681	0.0258006	0.21541
ENSMUSG00000035578	cyan	0.357691	0.0263451	0.218435				ENSMUSG00000035578	cyan	0.357691	0.0263451	0.218435
ENSMUSG00000020777	cyan	0.361359	0.0274845	0.225563				ENSMUSG00000020777	cyan	0.361359	0.0274845	0.225563
ENSMUSG00000039676	cyan	0.344406	0.029184	0.236119				ENSMUSG00000039676	cyan	0.344406	0.029184	0.236119
ENSMUSG00000040139	cyan	0.347485	0.0344344	0.26485				ENSMUSG00000040139	cyan	0.347485	0.0344344	0.26485
ENSMUSG00000030450	cyan	0.343031	0.0363156	0.274528				ENSMUSG00000030450	cyan	0.343031	0.0363156	0.274528
ENSMUSG00000094152	cyan	0.327812	0.0365215	0.275545				ENSMUSG00000094152	cyan	0.327812	0.0365215	0.275545
ENSMUSG00000019828	cyan	0.339116	0.0383353	0.282603				ENSMUSG00000019828	cyan	0.339116	0.0383353	0.282603
ENSMUSG00000069919	cyan	0.32715	0.0386554	0.284413				ENSMUSG00000069919	cyan	0.32715	0.0386554	0.284413
ENSMUSG00000026237	cyan	0.30807	0.0388034	0.285094				ENSMUSG00000026237	cyan	0.30807	0.0388034	0.285094
ENSMUSG00000031760	cyan	0.32763	0.0400861	0.291465				ENSMUSG00000031760	cyan	0.32763	0.0400861	0.291465
ENSMUSG00000048799	cyan	0.332897	0.0403896	0.293119				ENSMUSG00000048799	cyan	0.332897	0.0403896	0.293119
ENSMUSG00000002771	cyan	0.329473	0.0409822	0.295474				ENSMUSG00000002771	cyan	0.329473	0.0409822	0.295474
ENSMUSG00000009070	cyan	0.308955	0.0417433	0.299144				ENSMUSG00000009070	cyan	0.308955	0.0417433	0.299144
ENSMUSG00000027859	cyan	0.271487	0.0425385	0.302733				ENSMUSG00000027859	cyan	0.271487	0.0425385	0.302733
ENSMUSG00000022408	cyan	0.283417	0.0440055	0.31017				ENSMUSG00000022408	cyan	0.283417	0.0440055	0.31017
ENSMUSG00000061393	cyan	0.299806	0.0477509	0.326718				ENSMUSG00000061393	cyan	0.299806	0.0477509	0.326718
ENSMUSG00000048616	cyan	0.302718	0.0482947	0.329562				ENSMUSG00000048616	cyan	0.302718	0.0482947	0.329562
ENSMUSG00000049184	cyan	0.232704	0.048835	0.331712				ENSMUSG00000049184	cyan	0.232704	0.048835	0.331712
ENSMUSG00000037669	cyan	0.318575	0.0513597	0.34334
ENSMUSG00000024982	cyan	0.316455	0.05247	0.348354
ENSMUSG00000035459	cyan	0.314124	0.0535536	0.353261
ENSMUSG00000074811	cyan	0.300754	0.0555928	0.363449
ENSMUSG00000025645	cyan	0.311297	0.0573639	0.371115
ENSMUSG00000042045	cyan	0.290251	0.0577636	0.372394
ENSMUSG00000019906	cyan	0.279565	0.0578626	0.372695
ENSMUSG00000044461	cyan	0.304832	0.0606494	0.382851
ENSMUSG00000006818	cyan	0.282878	0.0624217	0.388877
ENSMUSG00000006920	cyan	0.282862	0.0664011	0.404143
ENSMUSG00000028576	cyan	0.269565	0.0677062	0.409502
ENSMUSG00000070822	cyan	0.293989	0.0689071	0.414975
ENSMUSG00000021786	cyan	0.266284	0.0708343	0.422296
ENSMUSG00000028003	cyan	0.283526	0.0729829	0.430449
ENSMUSG00000031691	cyan	0.256768	0.0746437	0.438067
ENSMUSG00000040046	cyan	0.275002	0.0751769	0.440024
ENSMUSG00000039156	cyan	0.23424	0.078297	0.451774
ENSMUSG00000028950	cyan	0.206136	0.0808459	0.460625
ENSMUSG00000026617	cyan	0.235304	0.0809925	0.46101
ENSMUSG00000031734	cyan	0.26684	0.0858059	0.478288
ENSMUSG00000031022	cyan	0.242091	0.0869376	0.482157
ENSMUSG00000025175	cyan	0.224693	0.0870027	0.482171
ENSMUSG00000028115	cyan	0.204952	0.0870969	0.482174
ENSMUSG00000041912	cyan	0.242657	0.0897359	0.490559
ENSMUSG00000049624	cyan	0.220576	0.0985551	0.521618
ENSMUSG00000043366	cyan	0.229484	0.106061	0.546481
ENSMUSG00000018209	cyan	0.244464	0.107321	0.551065
ENSMUSG00000059395	cyan	0.203664	0.109416	0.556969
ENSMUSG00000039427	cyan	0.222384	0.118145	0.586884
ENSMUSG00000047182	cyan	0.200533	0.124646	0.608402
ENSMUSG00000019791	cyan	0.177651	0.129409	0.621199
ENSMUSG00000057615	cyan	0.221063	0.129905	0.622071
ENSMUSG00000031981	cyan	0.229524	0.130698	0.624511
ENSMUSG00000032839	cyan	0.190073	0.131978	0.628681
ENSMUSG00000078872	cyan	0.185893	0.13412	0.634377
ENSMUSG00000022871	cyan	0.224517	0.135215	0.637406
ENSMUSG00000043556	cyan	0.188858	0.145433	0.665642
ENSMUSG00000031924	cyan	0.172049	0.170152	0.731069
ENSMUSG00000009293	cyan	0.16636	0.171481	0.732296
ENSMUSG00000038708	cyan	0.132665	0.202715	0.805067
ENSMUSG00000066197	cyan	0.131558	0.214582	0.831022
ENSMUSG00000018698	cyan	0.125291	0.247581	0.895646
ENSMUSG00000036123	cyan	0.104882	0.267551	0.939901

## Sheet: Yellow 
geneSymbol	moduleColor	MM	Pvalue	P.FDR			p<0.05	geneSymbol	moduleColor	MM	Pvalue	P.FDR			p.FDR<0.05	geneSymbol	moduleColor	MM	Pvalue	P.FDR			p<0.01	geneSy+Y1:AC236mbol	moduleColor	MM	Pvalue	P.FDR		p.FDR<0.01	geneSymbol	moduleColor	MM	Pvalue	P.FDR
ENSMUSG00000027716	yellow	0.908892	2.17e-19	3.35e-15				ENSMUSG00000027716	yellow	0.908892	2.17e-19	3.35e-15				ENSMUSG00000027716	yellow	0.908892	2.17e-19	3.35e-15				ENSMUSG00000027716	yellow	0.908892	2.17e-19	3.35e-15			ENSMUSG00000027716	yellow	0.908892	2.17e-19	3.35e-15
ENSMUSG00000032890	yellow	0.914602	1.65e-18	1.27e-14				ENSMUSG00000032890	yellow	0.914602	1.65e-18	1.27e-14				ENSMUSG00000032890	yellow	0.914602	1.65e-18	1.27e-14				ENSMUSG00000032890	yellow	0.914602	1.65e-18	1.27e-14			ENSMUSG00000032890	yellow	0.914602	1.65e-18	1.27e-14
ENSMUSG00000017417	yellow	0.900063	1.6e-17	8.25e-14				ENSMUSG00000017417	yellow	0.900063	1.6e-17	8.25e-14				ENSMUSG00000017417	yellow	0.900063	1.6e-17	8.25e-14				ENSMUSG00000017417	yellow	0.900063	1.6e-17	8.25e-14			ENSMUSG00000017417	yellow	0.900063	1.6e-17	8.25e-14
ENSMUSG00000020029	yellow	0.877985	4.19e-15	1.62e-11				ENSMUSG00000020029	yellow	0.877985	4.19e-15	1.62e-11				ENSMUSG00000020029	yellow	0.877985	4.19e-15	1.62e-11				ENSMUSG00000020029	yellow	0.877985	4.19e-15	1.62e-11			ENSMUSG00000020029	yellow	0.877985	4.19e-15	1.62e-11
ENSMUSG00000029563	yellow	0.882828	9.04e-15	2.5e-11				ENSMUSG00000029563	yellow	0.882828	9.04e-15	2.5e-11				ENSMUSG00000029563	yellow	0.882828	9.04e-15	2.5e-11				ENSMUSG00000029563	yellow	0.882828	9.04e-15	2.5e-11			ENSMUSG00000029563	yellow	0.882828	9.04e-15	2.5e-11
ENSMUSG00000064179	yellow	0.777398	9.72e-15	2.5e-11				ENSMUSG00000064179	yellow	0.777398	9.72e-15	2.5e-11				ENSMUSG00000064179	yellow	0.777398	9.72e-15	2.5e-11				ENSMUSG00000064179	yellow	0.777398	9.72e-15	2.5e-11			ENSMUSG00000064179	yellow	0.777398	9.72e-15	2.5e-11
ENSMUSG00000039943	yellow	0.765271	1.86e-14	4.1e-11				ENSMUSG00000039943	yellow	0.765271	1.86e-14	4.1e-11				ENSMUSG00000039943	yellow	0.765271	1.86e-14	4.1e-11				ENSMUSG00000039943	yellow	0.765271	1.86e-14	4.1e-11			ENSMUSG00000039943	yellow	0.765271	1.86e-14	4.1e-11
ENSMUSG00000025795	yellow	0.852928	6.09e-14	1.17e-10				ENSMUSG00000025795	yellow	0.852928	6.09e-14	1.17e-10				ENSMUSG00000025795	yellow	0.852928	6.09e-14	1.17e-10				ENSMUSG00000025795	yellow	0.852928	6.09e-14	1.17e-10			ENSMUSG00000025795	yellow	0.852928	6.09e-14	1.17e-10
ENSMUSG00000033278	yellow	0.842798	6.81e-14	1.17e-10				ENSMUSG00000033278	yellow	0.842798	6.81e-14	1.17e-10				ENSMUSG00000033278	yellow	0.842798	6.81e-14	1.17e-10				ENSMUSG00000033278	yellow	0.842798	6.81e-14	1.17e-10			ENSMUSG00000033278	yellow	0.842798	6.81e-14	1.17e-10
ENSMUSG00000050541	yellow	0.838415	9.05e-14	1.4e-10				ENSMUSG00000050541	yellow	0.838415	9.05e-14	1.4e-10				ENSMUSG00000050541	yellow	0.838415	9.05e-14	1.4e-10				ENSMUSG00000050541	yellow	0.838415	9.05e-14	1.4e-10			ENSMUSG00000050541	yellow	0.838415	9.05e-14	1.4e-10
ENSMUSG00000047606	yellow	0.809373	2.07e-13	2.66e-10				ENSMUSG00000047606	yellow	0.809373	2.07e-13	2.66e-10				ENSMUSG00000047606	yellow	0.809373	2.07e-13	2.66e-10				ENSMUSG00000047606	yellow	0.809373	2.07e-13	2.66e-10			ENSMUSG00000047606	yellow	0.809373	2.07e-13	2.66e-10
ENSMUSG00000030500	yellow	0.770463	2.14e-13	2.66e-10				ENSMUSG00000030500	yellow	0.770463	2.14e-13	2.66e-10				ENSMUSG00000030500	yellow	0.770463	2.14e-13	2.66e-10				ENSMUSG00000030500	yellow	0.770463	2.14e-13	2.66e-10			ENSMUSG00000030500	yellow	0.770463	2.14e-13	2.66e-10
ENSMUSG00000041046	yellow	0.859859	2.32e-13	2.66e-10				ENSMUSG00000041046	yellow	0.859859	2.32e-13	2.66e-10				ENSMUSG00000041046	yellow	0.859859	2.32e-13	2.66e-10				ENSMUSG00000041046	yellow	0.859859	2.32e-13	2.66e-10			ENSMUSG00000041046	yellow	0.859859	2.32e-13	2.66e-10
ENSMUSG00000027577	yellow	0.78624	2.42e-13	2.66e-10				ENSMUSG00000027577	yellow	0.78624	2.42e-13	2.66e-10				ENSMUSG00000027577	yellow	0.78624	2.42e-13	2.66e-10				ENSMUSG00000027577	yellow	0.78624	2.42e-13	2.66e-10			ENSMUSG00000027577	yellow	0.78624	2.42e-13	2.66e-10
ENSMUSG00000021948	yellow	0.730671	3.34e-13	3.43e-10				ENSMUSG00000021948	yellow	0.730671	3.34e-13	3.43e-10				ENSMUSG00000021948	yellow	0.730671	3.34e-13	3.43e-10				ENSMUSG00000021948	yellow	0.730671	3.34e-13	3.43e-10			ENSMUSG00000021948	yellow	0.730671	3.34e-13	3.43e-10
ENSMUSG00000063239	yellow	0.824365	7.75e-13	7.48e-10				ENSMUSG00000063239	yellow	0.824365	7.75e-13	7.48e-10				ENSMUSG00000063239	yellow	0.824365	7.75e-13	7.48e-10				ENSMUSG00000063239	yellow	0.824365	7.75e-13	7.48e-10			ENSMUSG00000063239	yellow	0.824365	7.75e-13	7.48e-10
ENSMUSG00000022468	yellow	0.849964	1.59e-12	1.44e-09				ENSMUSG00000022468	yellow	0.849964	1.59e-12	1.44e-09				ENSMUSG00000022468	yellow	0.849964	1.59e-12	1.44e-09				ENSMUSG00000022468	yellow	0.849964	1.59e-12	1.44e-09			ENSMUSG00000022468	yellow	0.849964	1.59e-12	1.44e-09
ENSMUSG00000042589	yellow	0.840261	4.74e-12	3.57e-09				ENSMUSG00000042589	yellow	0.840261	4.74e-12	3.57e-09				ENSMUSG00000042589	yellow	0.840261	4.74e-12	3.57e-09				ENSMUSG00000042589	yellow	0.840261	4.74e-12	3.57e-09			ENSMUSG00000042589	yellow	0.840261	4.74e-12	3.57e-09
ENSMUSG00000025477	yellow	0.791825	5.1e-12	3.57e-09				ENSMUSG00000025477	yellow	0.791825	5.1e-12	3.57e-09				ENSMUSG00000025477	yellow	0.791825	5.1e-12	3.57e-09				ENSMUSG00000025477	yellow	0.791825	5.1e-12	3.57e-09			ENSMUSG00000025477	yellow	0.791825	5.1e-12	3.57e-09
ENSMUSG00000078185	yellow	0.814361	5.1e-12	3.57e-09				ENSMUSG00000078185	yellow	0.814361	5.1e-12	3.57e-09				ENSMUSG00000078185	yellow	0.814361	5.1e-12	3.57e-09				ENSMUSG00000078185	yellow	0.814361	5.1e-12	3.57e-09			ENSMUSG00000078185	yellow	0.814361	5.1e-12	3.57e-09
ENSMUSG00000043531	yellow	0.775601	5.32e-12	3.57e-09				ENSMUSG00000043531	yellow	0.775601	5.32e-12	3.57e-09				ENSMUSG00000043531	yellow	0.775601	5.32e-12	3.57e-09				ENSMUSG00000043531	yellow	0.775601	5.32e-12	3.57e-09			ENSMUSG00000043531	yellow	0.775601	5.32e-12	3.57e-09
ENSMUSG00000032946	yellow	0.843336	5.32e-12	3.57e-09				ENSMUSG00000032946	yellow	0.843336	5.32e-12	3.57e-09				ENSMUSG00000032946	yellow	0.843336	5.32e-12	3.57e-09				ENSMUSG00000032946	yellow	0.843336	5.32e-12	3.57e-09			ENSMUSG00000032946	yellow	0.843336	5.32e-12	3.57e-09
ENSMUSG00000027965	yellow	0.839302	5.9e-12	3.79e-09				ENSMUSG00000027965	yellow	0.839302	5.9e-12	3.79e-09				ENSMUSG00000027965	yellow	0.839302	5.9e-12	3.79e-09				ENSMUSG00000027965	yellow	0.839302	5.9e-12	3.79e-09			ENSMUSG00000027965	yellow	0.839302	5.9e-12	3.79e-09
ENSMUSG00000042529	yellow	0.803394	6.7e-12	4.14e-09				ENSMUSG00000042529	yellow	0.803394	6.7e-12	4.14e-09				ENSMUSG00000042529	yellow	0.803394	6.7e-12	4.14e-09				ENSMUSG00000042529	yellow	0.803394	6.7e-12	4.14e-09			ENSMUSG00000042529	yellow	0.803394	6.7e-12	4.14e-09
ENSMUSG00000027593	yellow	0.822755	1.07e-11	6.31e-09				ENSMUSG00000027593	yellow	0.822755	1.07e-11	6.31e-09				ENSMUSG00000027593	yellow	0.822755	1.07e-11	6.31e-09				ENSMUSG00000027593	yellow	0.822755	1.07e-11	6.31e-09			ENSMUSG00000027593	yellow	0.822755	1.07e-11	6.31e-09
ENSMUSG00000029674	yellow	0.8285	1.35e-11	7.46e-09				ENSMUSG00000029674	yellow	0.8285	1.35e-11	7.46e-09				ENSMUSG00000029674	yellow	0.8285	1.35e-11	7.46e-09				ENSMUSG00000029674	yellow	0.8285	1.35e-11	7.46e-09			ENSMUSG00000029674	yellow	0.8285	1.35e-11	7.46e-09
ENSMUSG00000039601	yellow	0.76398	2.05e-11	1.09e-08				ENSMUSG00000039601	yellow	0.76398	2.05e-11	1.09e-08				ENSMUSG00000039601	yellow	0.76398	2.05e-11	1.09e-08				ENSMUSG00000039601	yellow	0.76398	2.05e-11	1.09e-08			ENSMUSG00000039601	yellow	0.76398	2.05e-11	1.09e-08
ENSMUSG00000044252	yellow	0.824612	4.55e-11	2.26e-08				ENSMUSG00000044252	yellow	0.824612	4.55e-11	2.26e-08				ENSMUSG00000044252	yellow	0.824612	4.55e-11	2.26e-08				ENSMUSG00000044252	yellow	0.824612	4.55e-11	2.26e-08			ENSMUSG00000044252	yellow	0.824612	4.55e-11	2.26e-08
ENSMUSG00000039385	yellow	0.823853	6.09e-11	2.94e-08				ENSMUSG00000039385	yellow	0.823853	6.09e-11	2.94e-08				ENSMUSG00000039385	yellow	0.823853	6.09e-11	2.94e-08				ENSMUSG00000039385	yellow	0.823853	6.09e-11	2.94e-08			ENSMUSG00000039385	yellow	0.823853	6.09e-11	2.94e-08
ENSMUSG00000031970	yellow	0.768271	7.62e-11	3.46e-08				ENSMUSG00000031970	yellow	0.768271	7.62e-11	3.46e-08				ENSMUSG00000031970	yellow	0.768271	7.62e-11	3.46e-08				ENSMUSG00000031970	yellow	0.768271	7.62e-11	3.46e-08			ENSMUSG00000031970	yellow	0.768271	7.62e-11	3.46e-08
ENSMUSG00000051065	yellow	0.772655	7.79e-11	3.46e-08				ENSMUSG00000051065	yellow	0.772655	7.79e-11	3.46e-08				ENSMUSG00000051065	yellow	0.772655	7.79e-11	3.46e-08				ENSMUSG00000051065	yellow	0.772655	7.79e-11	3.46e-08			ENSMUSG00000051065	yellow	0.772655	7.79e-11	3.46e-08
ENSMUSG00000034295	yellow	0.749246	7.85e-11	3.46e-08				ENSMUSG00000034295	yellow	0.749246	7.85e-11	3.46e-08				ENSMUSG00000034295	yellow	0.749246	7.85e-11	3.46e-08				ENSMUSG00000034295	yellow	0.749246	7.85e-11	3.46e-08			ENSMUSG00000034295	yellow	0.749246	7.85e-11	3.46e-08
ENSMUSG00000026475	yellow	0.696661	1.01e-10	4.29e-08				ENSMUSG00000026475	yellow	0.696661	1.01e-10	4.29e-08				ENSMUSG00000026475	yellow	0.696661	1.01e-10	4.29e-08				ENSMUSG00000026475	yellow	0.696661	1.01e-10	4.29e-08			ENSMUSG00000026475	yellow	0.696661	1.01e-10	4.29e-08
ENSMUSG00000042804	yellow	0.797179	1.27e-10	5.16e-08				ENSMUSG00000042804	yellow	0.797179	1.27e-10	5.16e-08				ENSMUSG00000042804	yellow	0.797179	1.27e-10	5.16e-08				ENSMUSG00000042804	yellow	0.797179	1.27e-10	5.16e-08			ENSMUSG00000042804	yellow	0.797179	1.27e-10	5.16e-08
ENSMUSG00000026312	yellow	0.769161	2.92e-10	1.13e-07				ENSMUSG00000026312	yellow	0.769161	2.92e-10	1.13e-07				ENSMUSG00000026312	yellow	0.769161	2.92e-10	1.13e-07				ENSMUSG00000026312	yellow	0.769161	2.92e-10	1.13e-07			ENSMUSG00000026312	yellow	0.769161	2.92e-10	1.13e-07
ENSMUSG00000062373	yellow	0.808818	3.29e-10	1.24e-07				ENSMUSG00000062373	yellow	0.808818	3.29e-10	1.24e-07				ENSMUSG00000062373	yellow	0.808818	3.29e-10	1.24e-07				ENSMUSG00000062373	yellow	0.808818	3.29e-10	1.24e-07			ENSMUSG00000062373	yellow	0.808818	3.29e-10	1.24e-07
ENSMUSG00000075324	yellow	0.758308	4.55e-10	1.6e-07				ENSMUSG00000075324	yellow	0.758308	4.55e-10	1.6e-07				ENSMUSG00000075324	yellow	0.758308	4.55e-10	1.6e-07				ENSMUSG00000075324	yellow	0.758308	4.55e-10	1.6e-07			ENSMUSG00000075324	yellow	0.758308	4.55e-10	1.6e-07
ENSMUSG00000089809	yellow	0.799795	4.79e-10	1.64e-07				ENSMUSG00000089809	yellow	0.799795	4.79e-10	1.64e-07				ENSMUSG00000089809	yellow	0.799795	4.79e-10	1.64e-07				ENSMUSG00000089809	yellow	0.799795	4.79e-10	1.64e-07			ENSMUSG00000089809	yellow	0.799795	4.79e-10	1.64e-07
ENSMUSG00000031139	yellow	0.72092	7.52e-10	2.52e-07				ENSMUSG00000031139	yellow	0.72092	7.52e-10	2.52e-07				ENSMUSG00000031139	yellow	0.72092	7.52e-10	2.52e-07				ENSMUSG00000031139	yellow	0.72092	7.52e-10	2.52e-07			ENSMUSG00000031139	yellow	0.72092	7.52e-10	2.52e-07
ENSMUSG00000060487	yellow	0.574021	8.27e-10	2.71e-07				ENSMUSG00000060487	yellow	0.574021	8.27e-10	2.71e-07				ENSMUSG00000060487	yellow	0.574021	8.27e-10	2.71e-07				ENSMUSG00000060487	yellow	0.574021	8.27e-10	2.71e-07			ENSMUSG00000060487	yellow	0.574021	8.27e-10	2.71e-07
ENSMUSG00000029334	yellow	0.69951	8.81e-10	2.83e-07				ENSMUSG00000029334	yellow	0.69951	8.81e-10	2.83e-07				ENSMUSG00000029334	yellow	0.69951	8.81e-10	2.83e-07				ENSMUSG00000029334	yellow	0.69951	8.81e-10	2.83e-07			ENSMUSG00000029334	yellow	0.69951	8.81e-10	2.83e-07
ENSMUSG00000037568	yellow	0.769787	1.23e-09	3.8e-07				ENSMUSG00000037568	yellow	0.769787	1.23e-09	3.8e-07				ENSMUSG00000037568	yellow	0.769787	1.23e-09	3.8e-07				ENSMUSG00000037568	yellow	0.769787	1.23e-09	3.8e-07			ENSMUSG00000037568	yellow	0.769787	1.23e-09	3.8e-07
ENSMUSG00000041112	yellow	0.705725	1.31e-09	3.97e-07				ENSMUSG00000041112	yellow	0.705725	1.31e-09	3.97e-07				ENSMUSG00000041112	yellow	0.705725	1.31e-09	3.97e-07				ENSMUSG00000041112	yellow	0.705725	1.31e-09	3.97e-07			ENSMUSG00000041112	yellow	0.705725	1.31e-09	3.97e-07
ENSMUSG00000020160	yellow	0.776198	1.56e-09	4.62e-07				ENSMUSG00000020160	yellow	0.776198	1.56e-09	4.62e-07				ENSMUSG00000020160	yellow	0.776198	1.56e-09	4.62e-07				ENSMUSG00000020160	yellow	0.776198	1.56e-09	4.62e-07			ENSMUSG00000020160	yellow	0.776198	1.56e-09	4.62e-07
ENSMUSG00000021108	yellow	0.71484	2.59e-09	7.39e-07				ENSMUSG00000021108	yellow	0.71484	2.59e-09	7.39e-07				ENSMUSG00000021108	yellow	0.71484	2.59e-09	7.39e-07				ENSMUSG00000021108	yellow	0.71484	2.59e-09	7.39e-07			ENSMUSG00000021108	yellow	0.71484	2.59e-09	7.39e-07
ENSMUSG00000025892	yellow	0.72695	3.27e-09	9.18e-07				ENSMUSG00000025892	yellow	0.72695	3.27e-09	9.18e-07				ENSMUSG00000025892	yellow	0.72695	3.27e-09	9.18e-07				ENSMUSG00000025892	yellow	0.72695	3.27e-09	9.18e-07			ENSMUSG00000025892	yellow	0.72695	3.27e-09	9.18e-07
ENSMUSG00000029875	yellow	0.783676	3.46e-09	9.54e-07				ENSMUSG00000029875	yellow	0.783676	3.46e-09	9.54e-07				ENSMUSG00000029875	yellow	0.783676	3.46e-09	9.54e-07				ENSMUSG00000029875	yellow	0.783676	3.46e-09	9.54e-07			ENSMUSG00000029875	yellow	0.783676	3.46e-09	9.54e-07
ENSMUSG00000063804	yellow	0.773658	4.81e-09	1.3e-06				ENSMUSG00000063804	yellow	0.773658	4.81e-09	1.3e-06				ENSMUSG00000063804	yellow	0.773658	4.81e-09	1.3e-06				ENSMUSG00000063804	yellow	0.773658	4.81e-09	1.3e-06			ENSMUSG00000063804	yellow	0.773658	4.81e-09	1.3e-06
ENSMUSG00000008318	yellow	0.726766	4.88e-09	1.3e-06				ENSMUSG00000008318	yellow	0.726766	4.88e-09	1.3e-06				ENSMUSG00000008318	yellow	0.726766	4.88e-09	1.3e-06				ENSMUSG00000008318	yellow	0.726766	4.88e-09	1.3e-06			ENSMUSG00000008318	yellow	0.726766	4.88e-09	1.3e-06
ENSMUSG00000050830	yellow	0.716032	5.13e-09	1.34e-06				ENSMUSG00000050830	yellow	0.716032	5.13e-09	1.34e-06				ENSMUSG00000050830	yellow	0.716032	5.13e-09	1.34e-06				ENSMUSG00000050830	yellow	0.716032	5.13e-09	1.34e-06			ENSMUSG00000050830	yellow	0.716032	5.13e-09	1.34e-06
ENSMUSG00000035314	yellow	0.712736	5.48e-09	1.39e-06				ENSMUSG00000035314	yellow	0.712736	5.48e-09	1.39e-06				ENSMUSG00000035314	yellow	0.712736	5.48e-09	1.39e-06				ENSMUSG00000035314	yellow	0.712736	5.48e-09	1.39e-06			ENSMUSG00000035314	yellow	0.712736	5.48e-09	1.39e-06
ENSMUSG00000041444	yellow	0.776654	6.44e-09	1.56e-06				ENSMUSG00000041444	yellow	0.776654	6.44e-09	1.56e-06				ENSMUSG00000041444	yellow	0.776654	6.44e-09	1.56e-06				ENSMUSG00000041444	yellow	0.776654	6.44e-09	1.56e-06			ENSMUSG00000041444	yellow	0.776654	6.44e-09	1.56e-06
ENSMUSG00000022419	yellow	0.69916	6.46e-09	1.56e-06				ENSMUSG00000022419	yellow	0.69916	6.46e-09	1.56e-06				ENSMUSG00000022419	yellow	0.69916	6.46e-09	1.56e-06				ENSMUSG00000022419	yellow	0.69916	6.46e-09	1.56e-06			ENSMUSG00000022419	yellow	0.69916	6.46e-09	1.56e-06
ENSMUSG00000029370	yellow	0.697606	6.64e-09	1.57e-06				ENSMUSG00000029370	yellow	0.697606	6.64e-09	1.57e-06				ENSMUSG00000029370	yellow	0.697606	6.64e-09	1.57e-06				ENSMUSG00000029370	yellow	0.697606	6.64e-09	1.57e-06			ENSMUSG00000029370	yellow	0.697606	6.64e-09	1.57e-06
ENSMUSG00000045314	yellow	0.742997	6.7e-09	1.57e-06				ENSMUSG00000045314	yellow	0.742997	6.7e-09	1.57e-06				ENSMUSG00000045314	yellow	0.742997	6.7e-09	1.57e-06				ENSMUSG00000045314	yellow	0.742997	6.7e-09	1.57e-06			ENSMUSG00000045314	yellow	0.742997	6.7e-09	1.57e-06
ENSMUSG00000033904	yellow	0.710115	9.59e-09	2.11e-06				ENSMUSG00000033904	yellow	0.710115	9.59e-09	2.11e-06				ENSMUSG00000033904	yellow	0.710115	9.59e-09	2.11e-06				ENSMUSG00000033904	yellow	0.710115	9.59e-09	2.11e-06			ENSMUSG00000033904	yellow	0.710115	9.59e-09	2.11e-06
ENSMUSG00000042688	yellow	0.756961	1.01e-08	2.19e-06				ENSMUSG00000042688	yellow	0.756961	1.01e-08	2.19e-06				ENSMUSG00000042688	yellow	0.756961	1.01e-08	2.19e-06				ENSMUSG00000042688	yellow	0.756961	1.01e-08	2.19e-06			ENSMUSG00000042688	yellow	0.756961	1.01e-08	2.19e-06
ENSMUSG00000032238	yellow	0.718746	1.07e-08	2.29e-06				ENSMUSG00000032238	yellow	0.718746	1.07e-08	2.29e-06				ENSMUSG00000032238	yellow	0.718746	1.07e-08	2.29e-06				ENSMUSG00000032238	yellow	0.718746	1.07e-08	2.29e-06			ENSMUSG00000032238	yellow	0.718746	1.07e-08	2.29e-06
ENSMUSG00000045613	yellow	0.687522	1.33e-08	2.77e-06				ENSMUSG00000045613	yellow	0.687522	1.33e-08	2.77e-06				ENSMUSG00000045613	yellow	0.687522	1.33e-08	2.77e-06				ENSMUSG00000045613	yellow	0.687522	1.33e-08	2.77e-06			ENSMUSG00000045613	yellow	0.687522	1.33e-08	2.77e-06
ENSMUSG00000021366	yellow	0.736183	1.64e-08	3.21e-06				ENSMUSG00000021366	yellow	0.736183	1.64e-08	3.21e-06				ENSMUSG00000021366	yellow	0.736183	1.64e-08	3.21e-06				ENSMUSG00000021366	yellow	0.736183	1.64e-08	3.21e-06			ENSMUSG00000021366	yellow	0.736183	1.64e-08	3.21e-06
ENSMUSG00000004633	yellow	0.746975	1.92e-08	3.68e-06				ENSMUSG00000004633	yellow	0.746975	1.92e-08	3.68e-06				ENSMUSG00000004633	yellow	0.746975	1.92e-08	3.68e-06				ENSMUSG00000004633	yellow	0.746975	1.92e-08	3.68e-06			ENSMUSG00000004633	yellow	0.746975	1.92e-08	3.68e-06
ENSMUSG00000007279	yellow	0.718834	1.93e-08	3.68e-06				ENSMUSG00000007279	yellow	0.718834	1.93e-08	3.68e-06				ENSMUSG00000007279	yellow	0.718834	1.93e-08	3.68e-06				ENSMUSG00000007279	yellow	0.718834	1.93e-08	3.68e-06			ENSMUSG00000007279	yellow	0.718834	1.93e-08	3.68e-06
ENSMUSG00000068696	yellow	0.733968	1.97e-08	3.7e-06				ENSMUSG00000068696	yellow	0.733968	1.97e-08	3.7e-06				ENSMUSG00000068696	yellow	0.733968	1.97e-08	3.7e-06				ENSMUSG00000068696	yellow	0.733968	1.97e-08	3.7e-06			ENSMUSG00000068696	yellow	0.733968	1.97e-08	3.7e-06
ENSMUSG00000046500	yellow	0.525858	2.31e-08	4.3e-06				ENSMUSG00000046500	yellow	0.525858	2.31e-08	4.3e-06				ENSMUSG00000046500	yellow	0.525858	2.31e-08	4.3e-06				ENSMUSG00000046500	yellow	0.525858	2.31e-08	4.3e-06			ENSMUSG00000046500	yellow	0.525858	2.31e-08	4.3e-06
ENSMUSG00000058070	yellow	0.738005	2.35e-08	4.31e-06				ENSMUSG00000058070	yellow	0.738005	2.35e-08	4.31e-06				ENSMUSG00000058070	yellow	0.738005	2.35e-08	4.31e-06				ENSMUSG00000058070	yellow	0.738005	2.35e-08	4.31e-06			ENSMUSG00000058070	yellow	0.738005	2.35e-08	4.31e-06
ENSMUSG00000043461	yellow	0.728506	3.18e-08	5.57e-06				ENSMUSG00000043461	yellow	0.728506	3.18e-08	5.57e-06				ENSMUSG00000043461	yellow	0.728506	3.18e-08	5.57e-06				ENSMUSG00000043461	yellow	0.728506	3.18e-08	5.57e-06			ENSMUSG00000043461	yellow	0.728506	3.18e-08	5.57e-06
ENSMUSG00000020173	yellow	0.739582	3.76e-08	6.51e-06				ENSMUSG00000020173	yellow	0.739582	3.76e-08	6.51e-06				ENSMUSG00000020173	yellow	0.739582	3.76e-08	6.51e-06				ENSMUSG00000020173	yellow	0.739582	3.76e-08	6.51e-06			ENSMUSG00000020173	yellow	0.739582	3.76e-08	6.51e-06
ENSMUSG00000048483	yellow	0.740226	4.97e-08	8.43e-06				ENSMUSG00000048483	yellow	0.740226	4.97e-08	8.43e-06				ENSMUSG00000048483	yellow	0.740226	4.97e-08	8.43e-06				ENSMUSG00000048483	yellow	0.740226	4.97e-08	8.43e-06			ENSMUSG00000048483	yellow	0.740226	4.97e-08	8.43e-06
ENSMUSG00000025597	yellow	0.74025	5.91e-08	9.81e-06				ENSMUSG00000025597	yellow	0.74025	5.91e-08	9.81e-06				ENSMUSG00000025597	yellow	0.74025	5.91e-08	9.81e-06				ENSMUSG00000025597	yellow	0.74025	5.91e-08	9.81e-06			ENSMUSG00000025597	yellow	0.74025	5.91e-08	9.81e-06
ENSMUSG00000037071	yellow	0.718556	7.98e-08	1.3e-05				ENSMUSG00000037071	yellow	0.718556	7.98e-08	1.3e-05				ENSMUSG00000037071	yellow	0.718556	7.98e-08	1.3e-05				ENSMUSG00000037071	yellow	0.718556	7.98e-08	1.3e-05			ENSMUSG00000037071	yellow	0.718556	7.98e-08	1.3e-05
ENSMUSG00000034520	yellow	0.679476	9e-08	1.42e-05				ENSMUSG00000034520	yellow	0.679476	9e-08	1.42e-05				ENSMUSG00000034520	yellow	0.679476	9e-08	1.42e-05				ENSMUSG00000034520	yellow	0.679476	9e-08	1.42e-05			ENSMUSG00000034520	yellow	0.679476	9e-08	1.42e-05
ENSMUSG00000036192	yellow	0.711887	9.16e-08	1.43e-05				ENSMUSG00000036192	yellow	0.711887	9.16e-08	1.43e-05				ENSMUSG00000036192	yellow	0.711887	9.16e-08	1.43e-05				ENSMUSG00000036192	yellow	0.711887	9.16e-08	1.43e-05			ENSMUSG00000036192	yellow	0.711887	9.16e-08	1.43e-05
ENSMUSG00000027489	yellow	0.676386	9.99e-08	1.54e-05				ENSMUSG00000027489	yellow	0.676386	9.99e-08	1.54e-05				ENSMUSG00000027489	yellow	0.676386	9.99e-08	1.54e-05				ENSMUSG00000027489	yellow	0.676386	9.99e-08	1.54e-05			ENSMUSG00000027489	yellow	0.676386	9.99e-08	1.54e-05
ENSMUSG00000042182	yellow	0.707379	1.04e-07	1.59e-05				ENSMUSG00000042182	yellow	0.707379	1.04e-07	1.59e-05				ENSMUSG00000042182	yellow	0.707379	1.04e-07	1.59e-05				ENSMUSG00000042182	yellow	0.707379	1.04e-07	1.59e-05			ENSMUSG00000042182	yellow	0.707379	1.04e-07	1.59e-05
ENSMUSG00000029659	yellow	0.734361	1.45e-07	2.16e-05				ENSMUSG00000029659	yellow	0.734361	1.45e-07	2.16e-05				ENSMUSG00000029659	yellow	0.734361	1.45e-07	2.16e-05				ENSMUSG00000029659	yellow	0.734361	1.45e-07	2.16e-05			ENSMUSG00000029659	yellow	0.734361	1.45e-07	2.16e-05
ENSMUSG00000039661	yellow	0.726518	1.84e-07	2.63e-05				ENSMUSG00000039661	yellow	0.726518	1.84e-07	2.63e-05				ENSMUSG00000039661	yellow	0.726518	1.84e-07	2.63e-05				ENSMUSG00000039661	yellow	0.726518	1.84e-07	2.63e-05			ENSMUSG00000039661	yellow	0.726518	1.84e-07	2.63e-05
ENSMUSG00000039043	yellow	0.67483	2.09e-07	2.96e-05				ENSMUSG00000039043	yellow	0.67483	2.09e-07	2.96e-05				ENSMUSG00000039043	yellow	0.67483	2.09e-07	2.96e-05				ENSMUSG00000039043	yellow	0.67483	2.09e-07	2.96e-05			ENSMUSG00000039043	yellow	0.67483	2.09e-07	2.96e-05
ENSMUSG00000028373	yellow	0.59667	2.24e-07	3.09e-05				ENSMUSG00000028373	yellow	0.59667	2.24e-07	3.09e-05				ENSMUSG00000028373	yellow	0.59667	2.24e-07	3.09e-05				ENSMUSG00000028373	yellow	0.59667	2.24e-07	3.09e-05			ENSMUSG00000028373	yellow	0.59667	2.24e-07	3.09e-05
ENSMUSG00000021448	yellow	0.624145	2.47e-07	3.37e-05				ENSMUSG00000021448	yellow	0.624145	2.47e-07	3.37e-05				ENSMUSG00000021448	yellow	0.624145	2.47e-07	3.37e-05				ENSMUSG00000021448	yellow	0.624145	2.47e-07	3.37e-05			ENSMUSG00000021448	yellow	0.624145	2.47e-07	3.37e-05
ENSMUSG00000056121	yellow	0.721155	3.17e-07	4.18e-05				ENSMUSG00000056121	yellow	0.721155	3.17e-07	4.18e-05				ENSMUSG00000056121	yellow	0.721155	3.17e-07	4.18e-05				ENSMUSG00000056121	yellow	0.721155	3.17e-07	4.18e-05			ENSMUSG00000056121	yellow	0.721155	3.17e-07	4.18e-05
ENSMUSG00000028445	yellow	0.672736	3.35e-07	4.38e-05				ENSMUSG00000028445	yellow	0.672736	3.35e-07	4.38e-05				ENSMUSG00000028445	yellow	0.672736	3.35e-07	4.38e-05				ENSMUSG00000028445	yellow	0.672736	3.35e-07	4.38e-05			ENSMUSG00000028445	yellow	0.672736	3.35e-07	4.38e-05
ENSMUSG00000031990	yellow	0.699694	4.15e-07	5.3e-05				ENSMUSG00000031990	yellow	0.699694	4.15e-07	5.3e-05				ENSMUSG00000031990	yellow	0.699694	4.15e-07	5.3e-05				ENSMUSG00000031990	yellow	0.699694	4.15e-07	5.3e-05			ENSMUSG00000031990	yellow	0.699694	4.15e-07	5.3e-05
ENSMUSG00000050730	yellow	0.645037	4.48e-07	5.66e-05				ENSMUSG00000050730	yellow	0.645037	4.48e-07	5.66e-05				ENSMUSG00000050730	yellow	0.645037	4.48e-07	5.66e-05				ENSMUSG00000050730	yellow	0.645037	4.48e-07	5.66e-05			ENSMUSG00000050730	yellow	0.645037	4.48e-07	5.66e-05
ENSMUSG00000030270	yellow	0.713298	4.85e-07	6.01e-05				ENSMUSG00000030270	yellow	0.713298	4.85e-07	6.01e-05				ENSMUSG00000030270	yellow	0.713298	4.85e-07	6.01e-05				ENSMUSG00000030270	yellow	0.713298	4.85e-07	6.01e-05			ENSMUSG00000030270	yellow	0.713298	4.85e-07	6.01e-05
ENSMUSG00000020836	yellow	0.694726	4.93e-07	6.03e-05				ENSMUSG00000020836	yellow	0.694726	4.93e-07	6.03e-05				ENSMUSG00000020836	yellow	0.694726	4.93e-07	6.03e-05				ENSMUSG00000020836	yellow	0.694726	4.93e-07	6.03e-05			ENSMUSG00000020836	yellow	0.694726	4.93e-07	6.03e-05
ENSMUSG00000029560	yellow	0.688508	5.52e-07	6.62e-05				ENSMUSG00000029560	yellow	0.688508	5.52e-07	6.62e-05				ENSMUSG00000029560	yellow	0.688508	5.52e-07	6.62e-05				ENSMUSG00000029560	yellow	0.688508	5.52e-07	6.62e-05			ENSMUSG00000029560	yellow	0.688508	5.52e-07	6.62e-05
ENSMUSG00000079523	yellow	0.70404	5.54e-07	6.62e-05				ENSMUSG00000079523	yellow	0.70404	5.54e-07	6.62e-05				ENSMUSG00000079523	yellow	0.70404	5.54e-07	6.62e-05				ENSMUSG00000079523	yellow	0.70404	5.54e-07	6.62e-05			ENSMUSG00000079523	yellow	0.70404	5.54e-07	6.62e-05
ENSMUSG00000051652	yellow	0.696135	6.16e-07	7.31e-05				ENSMUSG00000051652	yellow	0.696135	6.16e-07	7.31e-05				ENSMUSG00000051652	yellow	0.696135	6.16e-07	7.31e-05				ENSMUSG00000051652	yellow	0.696135	6.16e-07	7.31e-05			ENSMUSG00000051652	yellow	0.696135	6.16e-07	7.31e-05
ENSMUSG00000037999	yellow	0.706479	6.76e-07	7.85e-05				ENSMUSG00000037999	yellow	0.706479	6.76e-07	7.85e-05				ENSMUSG00000037999	yellow	0.706479	6.76e-07	7.85e-05				ENSMUSG00000037999	yellow	0.706479	6.76e-07	7.85e-05			ENSMUSG00000037999	yellow	0.706479	6.76e-07	7.85e-05
ENSMUSG00000027506	yellow	0.705393	7.1e-07	8.17e-05				ENSMUSG00000027506	yellow	0.705393	7.1e-07	8.17e-05				ENSMUSG00000027506	yellow	0.705393	7.1e-07	8.17e-05				ENSMUSG00000027506	yellow	0.705393	7.1e-07	8.17e-05			ENSMUSG00000027506	yellow	0.705393	7.1e-07	8.17e-05
ENSMUSG00000028661	yellow	0.650368	7.71e-07	8.81e-05				ENSMUSG00000028661	yellow	0.650368	7.71e-07	8.81e-05				ENSMUSG00000028661	yellow	0.650368	7.71e-07	8.81e-05				ENSMUSG00000028661	yellow	0.650368	7.71e-07	8.81e-05			ENSMUSG00000028661	yellow	0.650368	7.71e-07	8.81e-05
ENSMUSG00000044499	yellow	0.701759	8.01e-07	9.01e-05				ENSMUSG00000044499	yellow	0.701759	8.01e-07	9.01e-05				ENSMUSG00000044499	yellow	0.701759	8.01e-07	9.01e-05				ENSMUSG00000044499	yellow	0.701759	8.01e-07	9.01e-05			ENSMUSG00000044499	yellow	0.701759	8.01e-07	9.01e-05
ENSMUSG00000030498	yellow	0.689013	8.06e-07	9.01e-05				ENSMUSG00000030498	yellow	0.689013	8.06e-07	9.01e-05				ENSMUSG00000030498	yellow	0.689013	8.06e-07	9.01e-05				ENSMUSG00000030498	yellow	0.689013	8.06e-07	9.01e-05			ENSMUSG00000030498	yellow	0.689013	8.06e-07	9.01e-05
ENSMUSG00000016494	yellow	0.695993	8.61e-07	9.43e-05				ENSMUSG00000016494	yellow	0.695993	8.61e-07	9.43e-05				ENSMUSG00000016494	yellow	0.695993	8.61e-07	9.43e-05				ENSMUSG00000016494	yellow	0.695993	8.61e-07	9.43e-05			ENSMUSG00000016494	yellow	0.695993	8.61e-07	9.43e-05
ENSMUSG00000030246	yellow	0.698832	8.82e-07	9.53e-05				ENSMUSG00000030246	yellow	0.698832	8.82e-07	9.53e-05				ENSMUSG00000030246	yellow	0.698832	8.82e-07	9.53e-05				ENSMUSG00000030246	yellow	0.698832	8.82e-07	9.53e-05			ENSMUSG00000030246	yellow	0.698832	8.82e-07	9.53e-05
ENSMUSG00000018470	yellow	0.609088	9.33e-07	9.99e-05				ENSMUSG00000018470	yellow	0.609088	9.33e-07	9.99e-05				ENSMUSG00000018470	yellow	0.609088	9.33e-07	9.99e-05				ENSMUSG00000018470	yellow	0.609088	9.33e-07	9.99e-05			ENSMUSG00000018470	yellow	0.609088	9.33e-07	9.99e-05
ENSMUSG00000020591	yellow	0.662174	9.93e-07	0.000104269				ENSMUSG00000020591	yellow	0.662174	9.93e-07	0.000104269				ENSMUSG00000020591	yellow	0.662174	9.93e-07	0.000104269				ENSMUSG00000020591	yellow	0.662174	9.93e-07	0.000104269			ENSMUSG00000020591	yellow	0.662174	9.93e-07	0.000104269
ENSMUSG00000044813	yellow	0.610036	1.03e-06	0.000106084				ENSMUSG00000044813	yellow	0.610036	1.03e-06	0.000106084				ENSMUSG00000044813	yellow	0.610036	1.03e-06	0.000106084				ENSMUSG00000044813	yellow	0.610036	1.03e-06	0.000106084			ENSMUSG00000044813	yellow	0.610036	1.03e-06	0.000106084
ENSMUSG00000059900	yellow	0.6898	1.06e-06	0.000107886				ENSMUSG00000059900	yellow	0.6898	1.06e-06	0.000107886				ENSMUSG00000059900	yellow	0.6898	1.06e-06	0.000107886				ENSMUSG00000059900	yellow	0.6898	1.06e-06	0.000107886			ENSMUSG00000059900	yellow	0.6898	1.06e-06	0.000107886
ENSMUSG00000042807	yellow	0.621825	1.11e-06	0.000111795				ENSMUSG00000042807	yellow	0.621825	1.11e-06	0.000111795				ENSMUSG00000042807	yellow	0.621825	1.11e-06	0.000111795				ENSMUSG00000042807	yellow	0.621825	1.11e-06	0.000111795			ENSMUSG00000042807	yellow	0.621825	1.11e-06	0.000111795
ENSMUSG00000050379	yellow	0.689794	1.18e-06	0.000116772				ENSMUSG00000050379	yellow	0.689794	1.18e-06	0.000116772				ENSMUSG00000050379	yellow	0.689794	1.18e-06	0.000116772				ENSMUSG00000050379	yellow	0.689794	1.18e-06	0.000116772			ENSMUSG00000050379	yellow	0.689794	1.18e-06	0.000116772
ENSMUSG00000087141	yellow	0.69856	1.21e-06	0.000118035				ENSMUSG00000087141	yellow	0.69856	1.21e-06	0.000118035				ENSMUSG00000087141	yellow	0.69856	1.21e-06	0.000118035				ENSMUSG00000087141	yellow	0.69856	1.21e-06	0.000118035			ENSMUSG00000087141	yellow	0.69856	1.21e-06	0.000118035
ENSMUSG00000021236	yellow	0.6906	1.32e-06	0.000127861				ENSMUSG00000021236	yellow	0.6906	1.32e-06	0.000127861				ENSMUSG00000021236	yellow	0.6906	1.32e-06	0.000127861				ENSMUSG00000021236	yellow	0.6906	1.32e-06	0.000127861			ENSMUSG00000021236	yellow	0.6906	1.32e-06	0.000127861
ENSMUSG00000026748	yellow	0.691201	1.61e-06	0.000151772				ENSMUSG00000026748	yellow	0.691201	1.61e-06	0.000151772				ENSMUSG00000026748	yellow	0.691201	1.61e-06	0.000151772				ENSMUSG00000026748	yellow	0.691201	1.61e-06	0.000151772			ENSMUSG00000026748	yellow	0.691201	1.61e-06	0.000151772
ENSMUSG00000030303	yellow	0.674525	1.77e-06	0.000163603				ENSMUSG00000030303	yellow	0.674525	1.77e-06	0.000163603				ENSMUSG00000030303	yellow	0.674525	1.77e-06	0.000163603				ENSMUSG00000030303	yellow	0.674525	1.77e-06	0.000163603			ENSMUSG00000030303	yellow	0.674525	1.77e-06	0.000163603
ENSMUSG00000063063	yellow	0.685222	1.77e-06	0.000163603				ENSMUSG00000063063	yellow	0.685222	1.77e-06	0.000163603				ENSMUSG00000063063	yellow	0.685222	1.77e-06	0.000163603				ENSMUSG00000063063	yellow	0.685222	1.77e-06	0.000163603			ENSMUSG00000063063	yellow	0.685222	1.77e-06	0.000163603
ENSMUSG00000018893	yellow	0.684304	2e-06	0.000182618				ENSMUSG00000018893	yellow	0.684304	2e-06	0.000182618				ENSMUSG00000018893	yellow	0.684304	2e-06	0.000182618				ENSMUSG00000018893	yellow	0.684304	2e-06	0.000182618			ENSMUSG00000018893	yellow	0.684304	2e-06	0.000182618
ENSMUSG00000060550	yellow	0.684476	2.11e-06	0.00019185				ENSMUSG00000060550	yellow	0.684476	2.11e-06	0.00019185				ENSMUSG00000060550	yellow	0.684476	2.11e-06	0.00019185				ENSMUSG00000060550	yellow	0.684476	2.11e-06	0.00019185			ENSMUSG00000060550	yellow	0.684476	2.11e-06	0.00019185
ENSMUSG00000044768	yellow	0.623985	2.34e-06	0.000210105				ENSMUSG00000044768	yellow	0.623985	2.34e-06	0.000210105				ENSMUSG00000044768	yellow	0.623985	2.34e-06	0.000210105				ENSMUSG00000044768	yellow	0.623985	2.34e-06	0.000210105			ENSMUSG00000044768	yellow	0.623985	2.34e-06	0.000210105
ENSMUSG00000001786	yellow	0.677353	2.62e-06	0.000227963				ENSMUSG00000001786	yellow	0.677353	2.62e-06	0.000227963				ENSMUSG00000001786	yellow	0.677353	2.62e-06	0.000227963				ENSMUSG00000001786	yellow	0.677353	2.62e-06	0.000227963			ENSMUSG00000001786	yellow	0.677353	2.62e-06	0.000227963
ENSMUSG00000054162	yellow	0.680574	3.12e-06	0.000263226				ENSMUSG00000054162	yellow	0.680574	3.12e-06	0.000263226				ENSMUSG00000054162	yellow	0.680574	3.12e-06	0.000263226				ENSMUSG00000054162	yellow	0.680574	3.12e-06	0.000263226			ENSMUSG00000054162	yellow	0.680574	3.12e-06	0.000263226
ENSMUSG00000056004	yellow	0.67427	3.52e-06	0.00028866				ENSMUSG00000056004	yellow	0.67427	3.52e-06	0.00028866				ENSMUSG00000056004	yellow	0.67427	3.52e-06	0.00028866				ENSMUSG00000056004	yellow	0.67427	3.52e-06	0.00028866			ENSMUSG00000056004	yellow	0.67427	3.52e-06	0.00028866
ENSMUSG00000031491	yellow	0.630198	3.67e-06	0.00029495				ENSMUSG00000031491	yellow	0.630198	3.67e-06	0.00029495				ENSMUSG00000031491	yellow	0.630198	3.67e-06	0.00029495				ENSMUSG00000031491	yellow	0.630198	3.67e-06	0.00029495			ENSMUSG00000031491	yellow	0.630198	3.67e-06	0.00029495
ENSMUSG00000036815	yellow	0.674712	3.85e-06	0.000306422				ENSMUSG00000036815	yellow	0.674712	3.85e-06	0.000306422				ENSMUSG00000036815	yellow	0.674712	3.85e-06	0.000306422				ENSMUSG00000036815	yellow	0.674712	3.85e-06	0.000306422			ENSMUSG00000036815	yellow	0.674712	3.85e-06	0.000306422
ENSMUSG00000040420	yellow	0.670266	4.24e-06	0.000330314				ENSMUSG00000040420	yellow	0.670266	4.24e-06	0.000330314				ENSMUSG00000040420	yellow	0.670266	4.24e-06	0.000330314				ENSMUSG00000040420	yellow	0.670266	4.24e-06	0.000330314			ENSMUSG00000040420	yellow	0.670266	4.24e-06	0.000330314
ENSMUSG00000036533	yellow	0.65136	4.37e-06	0.000337149				ENSMUSG00000036533	yellow	0.65136	4.37e-06	0.000337149				ENSMUSG00000036533	yellow	0.65136	4.37e-06	0.000337149				ENSMUSG00000036533	yellow	0.65136	4.37e-06	0.000337149			ENSMUSG00000036533	yellow	0.65136	4.37e-06	0.000337149
ENSMUSG00000008429	yellow	0.672811	4.56e-06	0.000348504				ENSMUSG00000008429	yellow	0.672811	4.56e-06	0.000348504				ENSMUSG00000008429	yellow	0.672811	4.56e-06	0.000348504				ENSMUSG00000008429	yellow	0.672811	4.56e-06	0.000348504			ENSMUSG00000008429	yellow	0.672811	4.56e-06	0.000348504
ENSMUSG00000062151	yellow	0.66808	4.89e-06	0.000370045				ENSMUSG00000062151	yellow	0.66808	4.89e-06	0.000370045				ENSMUSG00000062151	yellow	0.66808	4.89e-06	0.000370045				ENSMUSG00000062151	yellow	0.66808	4.89e-06	0.000370045			ENSMUSG00000062151	yellow	0.66808	4.89e-06	0.000370045
ENSMUSG00000036368	yellow	0.625819	6.59e-06	0.000475039				ENSMUSG00000036368	yellow	0.625819	6.59e-06	0.000475039				ENSMUSG00000036368	yellow	0.625819	6.59e-06	0.000475039				ENSMUSG00000036368	yellow	0.625819	6.59e-06	0.000475039			ENSMUSG00000036368	yellow	0.625819	6.59e-06	0.000475039
ENSMUSG00000039103	yellow	0.638574	6.8e-06	0.000488196				ENSMUSG00000039103	yellow	0.638574	6.8e-06	0.000488196				ENSMUSG00000039103	yellow	0.638574	6.8e-06	0.000488196				ENSMUSG00000039103	yellow	0.638574	6.8e-06	0.000488196			ENSMUSG00000039103	yellow	0.638574	6.8e-06	0.000488196
ENSMUSG00000071234	yellow	0.646847	7.02e-06	0.000499137				ENSMUSG00000071234	yellow	0.646847	7.02e-06	0.000499137				ENSMUSG00000071234	yellow	0.646847	7.02e-06	0.000499137				ENSMUSG00000071234	yellow	0.646847	7.02e-06	0.000499137			ENSMUSG00000071234	yellow	0.646847	7.02e-06	0.000499137
ENSMUSG00000008855	yellow	0.660843	7.42e-06	0.000524839				ENSMUSG00000008855	yellow	0.660843	7.42e-06	0.000524839				ENSMUSG00000008855	yellow	0.660843	7.42e-06	0.000524839				ENSMUSG00000008855	yellow	0.660843	7.42e-06	0.000524839			ENSMUSG00000008855	yellow	0.660843	7.42e-06	0.000524839
ENSMUSG00000029822	yellow	0.655668	7.98e-06	0.000549363				ENSMUSG00000029822	yellow	0.655668	7.98e-06	0.000549363				ENSMUSG00000029822	yellow	0.655668	7.98e-06	0.000549363				ENSMUSG00000029822	yellow	0.655668	7.98e-06	0.000549363			ENSMUSG00000029822	yellow	0.655668	7.98e-06	0.000549363
ENSMUSG00000027397	yellow	0.658168	8.07e-06	0.000553249				ENSMUSG00000027397	yellow	0.658168	8.07e-06	0.000553249				ENSMUSG00000027397	yellow	0.658168	8.07e-06	0.000553249				ENSMUSG00000027397	yellow	0.658168	8.07e-06	0.000553249			ENSMUSG00000027397	yellow	0.658168	8.07e-06	0.000553249
ENSMUSG00000001542	yellow	0.625689	8.61e-06	0.000584928				ENSMUSG00000001542	yellow	0.625689	8.61e-06	0.000584928				ENSMUSG00000001542	yellow	0.625689	8.61e-06	0.000584928				ENSMUSG00000001542	yellow	0.625689	8.61e-06	0.000584928			ENSMUSG00000001542	yellow	0.625689	8.61e-06	0.000584928
ENSMUSG00000034275	yellow	0.597126	8.87e-06	0.000598613				ENSMUSG00000034275	yellow	0.597126	8.87e-06	0.000598613				ENSMUSG00000034275	yellow	0.597126	8.87e-06	0.000598613				ENSMUSG00000034275	yellow	0.597126	8.87e-06	0.000598613			ENSMUSG00000034275	yellow	0.597126	8.87e-06	0.000598613
ENSMUSG00000034324	yellow	0.605575	8.88e-06	0.000598613				ENSMUSG00000034324	yellow	0.605575	8.88e-06	0.000598613				ENSMUSG00000034324	yellow	0.605575	8.88e-06	0.000598613				ENSMUSG00000034324	yellow	0.605575	8.88e-06	0.000598613			ENSMUSG00000034324	yellow	0.605575	8.88e-06	0.000598613
ENSMUSG00000045658	yellow	0.655947	8.93e-06	0.0005992				ENSMUSG00000045658	yellow	0.655947	8.93e-06	0.0005992				ENSMUSG00000045658	yellow	0.655947	8.93e-06	0.0005992				ENSMUSG00000045658	yellow	0.655947	8.93e-06	0.0005992			ENSMUSG00000045658	yellow	0.655947	8.93e-06	0.0005992
ENSMUSG00000041592	yellow	0.654911	9.01e-06	0.0005992				ENSMUSG00000041592	yellow	0.654911	9.01e-06	0.0005992				ENSMUSG00000041592	yellow	0.654911	9.01e-06	0.0005992				ENSMUSG00000041592	yellow	0.654911	9.01e-06	0.0005992			ENSMUSG00000041592	yellow	0.654911	9.01e-06	0.0005992
ENSMUSG00000046688	yellow	0.651794	9.81e-06	0.000638381				ENSMUSG00000046688	yellow	0.651794	9.81e-06	0.000638381				ENSMUSG00000046688	yellow	0.651794	9.81e-06	0.000638381				ENSMUSG00000046688	yellow	0.651794	9.81e-06	0.000638381			ENSMUSG00000046688	yellow	0.651794	9.81e-06	0.000638381
ENSMUSG00000050105	yellow	0.638449	1e-05	0.000645434				ENSMUSG00000050105	yellow	0.638449	1e-05	0.000645434				ENSMUSG00000050105	yellow	0.638449	1e-05	0.000645434				ENSMUSG00000050105	yellow	0.638449	1e-05	0.000645434			ENSMUSG00000050105	yellow	0.638449	1e-05	0.000645434
ENSMUSG00000053819	yellow	0.504854	1.11e-05	0.000704265				ENSMUSG00000053819	yellow	0.504854	1.11e-05	0.000704265				ENSMUSG00000053819	yellow	0.504854	1.11e-05	0.000704265				ENSMUSG00000053819	yellow	0.504854	1.11e-05	0.000704265			ENSMUSG00000053819	yellow	0.504854	1.11e-05	0.000704265
ENSMUSG00000025764	yellow	0.635554	1.14e-05	0.000711197				ENSMUSG00000025764	yellow	0.635554	1.14e-05	0.000711197				ENSMUSG00000025764	yellow	0.635554	1.14e-05	0.000711197				ENSMUSG00000025764	yellow	0.635554	1.14e-05	0.000711197			ENSMUSG00000025764	yellow	0.635554	1.14e-05	0.000711197
ENSMUSG00000004415	yellow	0.649592	1.26e-05	0.000757393				ENSMUSG00000004415	yellow	0.649592	1.26e-05	0.000757393				ENSMUSG00000004415	yellow	0.649592	1.26e-05	0.000757393				ENSMUSG00000004415	yellow	0.649592	1.26e-05	0.000757393			ENSMUSG00000004415	yellow	0.649592	1.26e-05	0.000757393
ENSMUSG00000039529	yellow	0.647542	1.38e-05	0.000811005				ENSMUSG00000039529	yellow	0.647542	1.38e-05	0.000811005				ENSMUSG00000039529	yellow	0.647542	1.38e-05	0.000811005				ENSMUSG00000039529	yellow	0.647542	1.38e-05	0.000811005			ENSMUSG00000039529	yellow	0.647542	1.38e-05	0.000811005
ENSMUSG00000046223	yellow	0.623571	1.54e-05	0.00089402				ENSMUSG00000046223	yellow	0.623571	1.54e-05	0.00089402				ENSMUSG00000046223	yellow	0.623571	1.54e-05	0.00089402				ENSMUSG00000046223	yellow	0.623571	1.54e-05	0.00089402			ENSMUSG00000046223	yellow	0.623571	1.54e-05	0.00089402
ENSMUSG00000044505	yellow	0.608303	1.69e-05	0.000963775				ENSMUSG00000044505	yellow	0.608303	1.69e-05	0.000963775				ENSMUSG00000044505	yellow	0.608303	1.69e-05	0.000963775				ENSMUSG00000044505	yellow	0.608303	1.69e-05	0.000963775			ENSMUSG00000044505	yellow	0.608303	1.69e-05	0.000963775
ENSMUSG00000046854	yellow	0.635126	2.09e-05	0.0011616				ENSMUSG00000046854	yellow	0.635126	2.09e-05	0.0011616				ENSMUSG00000046854	yellow	0.635126	2.09e-05	0.0011616				ENSMUSG00000046854	yellow	0.635126	2.09e-05	0.0011616			ENSMUSG00000046854	yellow	0.635126	2.09e-05	0.0011616
ENSMUSG00000022123	yellow	0.587114	2.36e-05	0.00127022				ENSMUSG00000022123	yellow	0.587114	2.36e-05	0.00127022				ENSMUSG00000022123	yellow	0.587114	2.36e-05	0.00127022				ENSMUSG00000022123	yellow	0.587114	2.36e-05	0.00127022			ENSMUSG00000022123	yellow	0.587114	2.36e-05	0.00127022
ENSMUSG00000009734	yellow	0.592642	2.39e-05	0.00128243				ENSMUSG00000009734	yellow	0.592642	2.39e-05	0.00128243				ENSMUSG00000009734	yellow	0.592642	2.39e-05	0.00128243				ENSMUSG00000009734	yellow	0.592642	2.39e-05	0.00128243			ENSMUSG00000009734	yellow	0.592642	2.39e-05	0.00128243
ENSMUSG00000049225	yellow	0.552778	2.46e-05	0.00131115				ENSMUSG00000049225	yellow	0.552778	2.46e-05	0.00131115				ENSMUSG00000049225	yellow	0.552778	2.46e-05	0.00131115				ENSMUSG00000049225	yellow	0.552778	2.46e-05	0.00131115			ENSMUSG00000049225	yellow	0.552778	2.46e-05	0.00131115
ENSMUSG00000064351	yellow	0.634756	2.48e-05	0.00131273				ENSMUSG00000064351	yellow	0.634756	2.48e-05	0.00131273				ENSMUSG00000064351	yellow	0.634756	2.48e-05	0.00131273				ENSMUSG00000064351	yellow	0.634756	2.48e-05	0.00131273			ENSMUSG00000064351	yellow	0.634756	2.48e-05	0.00131273
ENSMUSG00000044709	yellow	0.631225	2.51e-05	0.00132288				ENSMUSG00000044709	yellow	0.631225	2.51e-05	0.00132288				ENSMUSG00000044709	yellow	0.631225	2.51e-05	0.00132288				ENSMUSG00000044709	yellow	0.631225	2.51e-05	0.00132288			ENSMUSG00000044709	yellow	0.631225	2.51e-05	0.00132288
ENSMUSG00000047881	yellow	0.631828	2.56e-05	0.00133778				ENSMUSG00000047881	yellow	0.631828	2.56e-05	0.00133778				ENSMUSG00000047881	yellow	0.631828	2.56e-05	0.00133778				ENSMUSG00000047881	yellow	0.631828	2.56e-05	0.00133778			ENSMUSG00000047881	yellow	0.631828	2.56e-05	0.00133778
ENSMUSG00000045659	yellow	0.579068	2.61e-05	0.00135588				ENSMUSG00000045659	yellow	0.579068	2.61e-05	0.00135588				ENSMUSG00000045659	yellow	0.579068	2.61e-05	0.00135588				ENSMUSG00000045659	yellow	0.579068	2.61e-05	0.00135588			ENSMUSG00000045659	yellow	0.579068	2.61e-05	0.00135588
ENSMUSG00000032902	yellow	0.622629	2.83e-05	0.00144682				ENSMUSG00000032902	yellow	0.622629	2.83e-05	0.00144682				ENSMUSG00000032902	yellow	0.622629	2.83e-05	0.00144682				ENSMUSG00000032902	yellow	0.622629	2.83e-05	0.00144682			ENSMUSG00000032902	yellow	0.622629	2.83e-05	0.00144682
ENSMUSG00000060923	yellow	0.595665	2.89e-05	0.00146369				ENSMUSG00000060923	yellow	0.595665	2.89e-05	0.00146369				ENSMUSG00000060923	yellow	0.595665	2.89e-05	0.00146369				ENSMUSG00000060923	yellow	0.595665	2.89e-05	0.00146369			ENSMUSG00000060923	yellow	0.595665	2.89e-05	0.00146369
ENSMUSG00000026765	yellow	0.546894	3.13e-05	0.00156335				ENSMUSG00000026765	yellow	0.546894	3.13e-05	0.00156335				ENSMUSG00000026765	yellow	0.546894	3.13e-05	0.00156335				ENSMUSG00000026765	yellow	0.546894	3.13e-05	0.00156335			ENSMUSG00000026765	yellow	0.546894	3.13e-05	0.00156335
ENSMUSG00000019997	yellow	0.620619	3.17e-05	0.00157884				ENSMUSG00000019997	yellow	0.620619	3.17e-05	0.00157884				ENSMUSG00000019997	yellow	0.620619	3.17e-05	0.00157884				ENSMUSG00000019997	yellow	0.620619	3.17e-05	0.00157884			ENSMUSG00000019997	yellow	0.620619	3.17e-05	0.00157884
ENSMUSG00000042743	yellow	0.622618	3.27e-05	0.00161755				ENSMUSG00000042743	yellow	0.622618	3.27e-05	0.00161755				ENSMUSG00000042743	yellow	0.622618	3.27e-05	0.00161755				ENSMUSG00000042743	yellow	0.622618	3.27e-05	0.00161755			ENSMUSG00000042743	yellow	0.622618	3.27e-05	0.00161755
ENSMUSG00000053113	yellow	0.627555	3.31e-05	0.00162168				ENSMUSG00000053113	yellow	0.627555	3.31e-05	0.00162168				ENSMUSG00000053113	yellow	0.627555	3.31e-05	0.00162168				ENSMUSG00000053113	yellow	0.627555	3.31e-05	0.00162168			ENSMUSG00000053113	yellow	0.627555	3.31e-05	0.00162168
ENSMUSG00000030092	yellow	0.626497	3.38e-05	0.00164039				ENSMUSG00000030092	yellow	0.626497	3.38e-05	0.00164039				ENSMUSG00000030092	yellow	0.626497	3.38e-05	0.00164039				ENSMUSG00000030092	yellow	0.626497	3.38e-05	0.00164039			ENSMUSG00000030092	yellow	0.626497	3.38e-05	0.00164039
ENSMUSG00000002250	yellow	0.617549	3.41e-05	0.00164751				ENSMUSG00000002250	yellow	0.617549	3.41e-05	0.00164751				ENSMUSG00000002250	yellow	0.617549	3.41e-05	0.00164751				ENSMUSG00000002250	yellow	0.617549	3.41e-05	0.00164751			ENSMUSG00000002250	yellow	0.617549	3.41e-05	0.00164751
ENSMUSG00000031661	yellow	0.610944	3.7e-05	0.00176821				ENSMUSG00000031661	yellow	0.610944	3.7e-05	0.00176821				ENSMUSG00000031661	yellow	0.610944	3.7e-05	0.00176821				ENSMUSG00000031661	yellow	0.610944	3.7e-05	0.00176821			ENSMUSG00000031661	yellow	0.610944	3.7e-05	0.00176821
ENSMUSG00000038718	yellow	0.60925	4.22e-05	0.00196191				ENSMUSG00000038718	yellow	0.60925	4.22e-05	0.00196191				ENSMUSG00000038718	yellow	0.60925	4.22e-05	0.00196191				ENSMUSG00000038718	yellow	0.60925	4.22e-05	0.00196191			ENSMUSG00000038718	yellow	0.60925	4.22e-05	0.00196191
ENSMUSG00000009876	yellow	0.619294	4.26e-05	0.00197597				ENSMUSG00000009876	yellow	0.619294	4.26e-05	0.00197597				ENSMUSG00000009876	yellow	0.619294	4.26e-05	0.00197597				ENSMUSG00000009876	yellow	0.619294	4.26e-05	0.00197597			ENSMUSG00000009876	yellow	0.619294	4.26e-05	0.00197597
ENSMUSG00000045932	yellow	0.620266	4.4e-05	0.00202644				ENSMUSG00000045932	yellow	0.620266	4.4e-05	0.00202644				ENSMUSG00000045932	yellow	0.620266	4.4e-05	0.00202644				ENSMUSG00000045932	yellow	0.620266	4.4e-05	0.00202644			ENSMUSG00000045932	yellow	0.620266	4.4e-05	0.00202644
ENSMUSG00000045917	yellow	0.592351	4.48e-05	0.00205008				ENSMUSG00000045917	yellow	0.592351	4.48e-05	0.00205008				ENSMUSG00000045917	yellow	0.592351	4.48e-05	0.00205008				ENSMUSG00000045917	yellow	0.592351	4.48e-05	0.00205008			ENSMUSG00000045917	yellow	0.592351	4.48e-05	0.00205008
ENSMUSG00000029154	yellow	0.567899	4.69e-05	0.0020916				ENSMUSG00000029154	yellow	0.567899	4.69e-05	0.0020916				ENSMUSG00000029154	yellow	0.567899	4.69e-05	0.0020916				ENSMUSG00000029154	yellow	0.567899	4.69e-05	0.0020916			ENSMUSG00000029154	yellow	0.567899	4.69e-05	0.0020916
ENSMUSG00000044005	yellow	0.605442	4.85e-05	0.0021499				ENSMUSG00000044005	yellow	0.605442	4.85e-05	0.0021499				ENSMUSG00000044005	yellow	0.605442	4.85e-05	0.0021499				ENSMUSG00000044005	yellow	0.605442	4.85e-05	0.0021499			ENSMUSG00000044005	yellow	0.605442	4.85e-05	0.0021499
ENSMUSG00000031447	yellow	0.606873	4.9e-05	0.00216606				ENSMUSG00000031447	yellow	0.606873	4.9e-05	0.00216606				ENSMUSG00000031447	yellow	0.606873	4.9e-05	0.00216606				ENSMUSG00000031447	yellow	0.606873	4.9e-05	0.00216606			ENSMUSG00000031447	yellow	0.606873	4.9e-05	0.00216606
ENSMUSG00000079557	yellow	0.582673	5e-05	0.00219721				ENSMUSG00000079557	yellow	0.582673	5e-05	0.00219721				ENSMUSG00000079557	yellow	0.582673	5e-05	0.00219721				ENSMUSG00000079557	yellow	0.582673	5e-05	0.00219721			ENSMUSG00000079557	yellow	0.582673	5e-05	0.00219721
ENSMUSG00000031918	yellow	0.595199	5.04e-05	0.00219843				ENSMUSG00000031918	yellow	0.595199	5.04e-05	0.00219843				ENSMUSG00000031918	yellow	0.595199	5.04e-05	0.00219843				ENSMUSG00000031918	yellow	0.595199	5.04e-05	0.00219843			ENSMUSG00000031918	yellow	0.595199	5.04e-05	0.00219843
ENSMUSG00000079055	yellow	0.555581	5.06e-05	0.00219986				ENSMUSG00000079055	yellow	0.555581	5.06e-05	0.00219986				ENSMUSG00000079055	yellow	0.555581	5.06e-05	0.00219986				ENSMUSG00000079055	yellow	0.555581	5.06e-05	0.00219986			ENSMUSG00000079055	yellow	0.555581	5.06e-05	0.00219986
ENSMUSG00000018189	yellow	0.600625	5.19e-05	0.00225129				ENSMUSG00000018189	yellow	0.600625	5.19e-05	0.00225129				ENSMUSG00000018189	yellow	0.600625	5.19e-05	0.00225129				ENSMUSG00000018189	yellow	0.600625	5.19e-05	0.00225129			ENSMUSG00000018189	yellow	0.600625	5.19e-05	0.00225129
ENSMUSG00000036766	yellow	0.5629	5.26e-05	0.00227411				ENSMUSG00000036766	yellow	0.5629	5.26e-05	0.00227411				ENSMUSG00000036766	yellow	0.5629	5.26e-05	0.00227411				ENSMUSG00000036766	yellow	0.5629	5.26e-05	0.00227411			ENSMUSG00000036766	yellow	0.5629	5.26e-05	0.00227411
ENSMUSG00000022525	yellow	0.573559	5.58e-05	0.00236039				ENSMUSG00000022525	yellow	0.573559	5.58e-05	0.00236039				ENSMUSG00000022525	yellow	0.573559	5.58e-05	0.00236039				ENSMUSG00000022525	yellow	0.573559	5.58e-05	0.00236039			ENSMUSG00000022525	yellow	0.573559	5.58e-05	0.00236039
ENSMUSG00000041351	yellow	0.565128	5.76e-05	0.00242136				ENSMUSG00000041351	yellow	0.565128	5.76e-05	0.00242136				ENSMUSG00000041351	yellow	0.565128	5.76e-05	0.00242136				ENSMUSG00000041351	yellow	0.565128	5.76e-05	0.00242136			ENSMUSG00000041351	yellow	0.565128	5.76e-05	0.00242136
ENSMUSG00000052921	yellow	0.567452	6.38e-05	0.00261153				ENSMUSG00000052921	yellow	0.567452	6.38e-05	0.00261153				ENSMUSG00000052921	yellow	0.567452	6.38e-05	0.00261153				ENSMUSG00000052921	yellow	0.567452	6.38e-05	0.00261153			ENSMUSG00000052921	yellow	0.567452	6.38e-05	0.00261153
ENSMUSG00000000078	yellow	0.608067	6.84e-05	0.00275378				ENSMUSG00000000078	yellow	0.608067	6.84e-05	0.00275378				ENSMUSG00000000078	yellow	0.608067	6.84e-05	0.00275378				ENSMUSG00000000078	yellow	0.608067	6.84e-05	0.00275378			ENSMUSG00000000078	yellow	0.608067	6.84e-05	0.00275378
ENSMUSG00000005716	yellow	0.580758	7.06e-05	0.00283522				ENSMUSG00000005716	yellow	0.580758	7.06e-05	0.00283522				ENSMUSG00000005716	yellow	0.580758	7.06e-05	0.00283522				ENSMUSG00000005716	yellow	0.580758	7.06e-05	0.00283522			ENSMUSG00000005716	yellow	0.580758	7.06e-05	0.00283522
ENSMUSG00000035828	yellow	0.605138	7.2e-05	0.00284769				ENSMUSG00000035828	yellow	0.605138	7.2e-05	0.00284769				ENSMUSG00000035828	yellow	0.605138	7.2e-05	0.00284769				ENSMUSG00000035828	yellow	0.605138	7.2e-05	0.00284769			ENSMUSG00000035828	yellow	0.605138	7.2e-05	0.00284769
ENSMUSG00000018821	yellow	0.603391	7.6e-05	0.00297585				ENSMUSG00000018821	yellow	0.603391	7.6e-05	0.00297585				ENSMUSG00000018821	yellow	0.603391	7.6e-05	0.00297585				ENSMUSG00000018821	yellow	0.603391	7.6e-05	0.00297585			ENSMUSG00000018821	yellow	0.603391	7.6e-05	0.00297585
ENSMUSG00000024430	yellow	0.602894	7.62e-05	0.00297665				ENSMUSG00000024430	yellow	0.602894	7.62e-05	0.00297665				ENSMUSG00000024430	yellow	0.602894	7.62e-05	0.00297665				ENSMUSG00000024430	yellow	0.602894	7.62e-05	0.00297665			ENSMUSG00000024430	yellow	0.602894	7.62e-05	0.00297665
ENSMUSG00000049265	yellow	0.588871	7.94e-05	0.00308509				ENSMUSG00000049265	yellow	0.588871	7.94e-05	0.00308509				ENSMUSG00000049265	yellow	0.588871	7.94e-05	0.00308509				ENSMUSG00000049265	yellow	0.588871	7.94e-05	0.00308509			ENSMUSG00000049265	yellow	0.588871	7.94e-05	0.00308509
ENSMUSG00000028977	yellow	0.603836	8.07e-05	0.00311325				ENSMUSG00000028977	yellow	0.603836	8.07e-05	0.00311325				ENSMUSG00000028977	yellow	0.603836	8.07e-05	0.00311325				ENSMUSG00000028977	yellow	0.603836	8.07e-05	0.00311325			ENSMUSG00000028977	yellow	0.603836	8.07e-05	0.00311325
ENSMUSG00000057895	yellow	0.602137	8.12e-05	0.00312618				ENSMUSG00000057895	yellow	0.602137	8.12e-05	0.00312618				ENSMUSG00000057895	yellow	0.602137	8.12e-05	0.00312618				ENSMUSG00000057895	yellow	0.602137	8.12e-05	0.00312618			ENSMUSG00000057895	yellow	0.602137	8.12e-05	0.00312618
ENSMUSG00000053158	yellow	0.581816	8.3e-05	0.00318378				ENSMUSG00000053158	yellow	0.581816	8.3e-05	0.00318378				ENSMUSG00000053158	yellow	0.581816	8.3e-05	0.00318378				ENSMUSG00000053158	yellow	0.581816	8.3e-05	0.00318378			ENSMUSG00000053158	yellow	0.581816	8.3e-05	0.00318378
ENSMUSG00000032038	yellow	0.601419	8.76e-05	0.00331605				ENSMUSG00000032038	yellow	0.601419	8.76e-05	0.00331605				ENSMUSG00000032038	yellow	0.601419	8.76e-05	0.00331605				ENSMUSG00000032038	yellow	0.601419	8.76e-05	0.00331605			ENSMUSG00000032038	yellow	0.601419	8.76e-05	0.00331605
ENSMUSG00000052914	yellow	0.580368	0.000101983	0.00372866				ENSMUSG00000052914	yellow	0.580368	0.000101983	0.00372866				ENSMUSG00000052914	yellow	0.580368	0.000101983	0.00372866				ENSMUSG00000052914	yellow	0.580368	0.000101983	0.00372866			ENSMUSG00000052914	yellow	0.580368	0.000101983	0.00372866
ENSMUSG00000054716	yellow	0.596681	0.000104566	0.00381408				ENSMUSG00000054716	yellow	0.596681	0.000104566	0.00381408				ENSMUSG00000054716	yellow	0.596681	0.000104566	0.00381408				ENSMUSG00000054716	yellow	0.596681	0.000104566	0.00381408			ENSMUSG00000054716	yellow	0.596681	0.000104566	0.00381408
ENSMUSG00000052776	yellow	0.527617	0.000108103	0.00386989				ENSMUSG00000052776	yellow	0.527617	0.000108103	0.00386989				ENSMUSG00000052776	yellow	0.527617	0.000108103	0.00386989				ENSMUSG00000052776	yellow	0.527617	0.000108103	0.00386989			ENSMUSG00000052776	yellow	0.527617	0.000108103	0.00386989
ENSMUSG00000055421	yellow	0.593372	0.000113951	0.00403245				ENSMUSG00000055421	yellow	0.593372	0.000113951	0.00403245				ENSMUSG00000055421	yellow	0.593372	0.000113951	0.00403245				ENSMUSG00000055421	yellow	0.593372	0.000113951	0.00403245			ENSMUSG00000055421	yellow	0.593372	0.000113951	0.00403245
ENSMUSG00000036834	yellow	0.581498	0.000117672	0.00410048				ENSMUSG00000036834	yellow	0.581498	0.000117672	0.00410048				ENSMUSG00000036834	yellow	0.581498	0.000117672	0.00410048				ENSMUSG00000036834	yellow	0.581498	0.000117672	0.00410048			ENSMUSG00000036834	yellow	0.581498	0.000117672	0.00410048
ENSMUSG00000015947	yellow	0.59279	0.000119561	0.00415474				ENSMUSG00000015947	yellow	0.59279	0.000119561	0.00415474				ENSMUSG00000015947	yellow	0.59279	0.000119561	0.00415474				ENSMUSG00000015947	yellow	0.59279	0.000119561	0.00415474			ENSMUSG00000015947	yellow	0.59279	0.000119561	0.00415474
ENSMUSG00000043441	yellow	0.512138	0.000123112	0.00424598				ENSMUSG00000043441	yellow	0.512138	0.000123112	0.00424598				ENSMUSG00000043441	yellow	0.512138	0.000123112	0.00424598				ENSMUSG00000043441	yellow	0.512138	0.000123112	0.00424598			ENSMUSG00000043441	yellow	0.512138	0.000123112	0.00424598
ENSMUSG00000047109	yellow	0.584514	0.000123485	0.00424598				ENSMUSG00000047109	yellow	0.584514	0.000123485	0.00424598				ENSMUSG00000047109	yellow	0.584514	0.000123485	0.00424598				ENSMUSG00000047109	yellow	0.584514	0.000123485	0.00424598			ENSMUSG00000047109	yellow	0.584514	0.000123485	0.00424598
ENSMUSG00000074170	yellow	0.55095	0.000133736	0.00455499				ENSMUSG00000074170	yellow	0.55095	0.000133736	0.00455499				ENSMUSG00000074170	yellow	0.55095	0.000133736	0.00455499				ENSMUSG00000074170	yellow	0.55095	0.000133736	0.00455499			ENSMUSG00000074170	yellow	0.55095	0.000133736	0.00455499
ENSMUSG00000040713	yellow	0.578554	0.000140728	0.00475118				ENSMUSG00000040713	yellow	0.578554	0.000140728	0.00475118				ENSMUSG00000040713	yellow	0.578554	0.000140728	0.00475118				ENSMUSG00000040713	yellow	0.578554	0.000140728	0.00475118			ENSMUSG00000040713	yellow	0.578554	0.000140728	0.00475118
ENSMUSG00000057469	yellow	0.554946	0.000158372	0.00524361				ENSMUSG00000057469	yellow	0.554946	0.000158372	0.00524361				ENSMUSG00000057469	yellow	0.554946	0.000158372	0.00524361				ENSMUSG00000057469	yellow	0.554946	0.000158372	0.00524361			ENSMUSG00000057469	yellow	0.554946	0.000158372	0.00524361
ENSMUSG00000034880	yellow	0.579715	0.000165288	0.00540302				ENSMUSG00000034880	yellow	0.579715	0.000165288	0.00540302				ENSMUSG00000034880	yellow	0.579715	0.000165288	0.00540302				ENSMUSG00000034880	yellow	0.579715	0.000165288	0.00540302			ENSMUSG00000034880	yellow	0.579715	0.000165288	0.00540302
ENSMUSG00000041423	yellow	0.57403	0.000168807	0.00549477				ENSMUSG00000041423	yellow	0.57403	0.000168807	0.00549477				ENSMUSG00000041423	yellow	0.57403	0.000168807	0.00549477				ENSMUSG00000041423	yellow	0.57403	0.000168807	0.00549477			ENSMUSG00000041423	yellow	0.57403	0.000168807	0.00549477
ENSMUSG00000028099	yellow	0.56364	0.000170946	0.00554101				ENSMUSG00000028099	yellow	0.56364	0.000170946	0.00554101				ENSMUSG00000028099	yellow	0.56364	0.000170946	0.00554101				ENSMUSG00000028099	yellow	0.56364	0.000170946	0.00554101			ENSMUSG00000028099	yellow	0.56364	0.000170946	0.00554101
ENSMUSG00000038418	yellow	0.572222	0.000172532	0.00556903				ENSMUSG00000038418	yellow	0.572222	0.000172532	0.00556903				ENSMUSG00000038418	yellow	0.572222	0.000172532	0.00556903				ENSMUSG00000038418	yellow	0.572222	0.000172532	0.00556903			ENSMUSG00000038418	yellow	0.572222	0.000172532	0.00556903
ENSMUSG00000059013	yellow	0.545512	0.000175251	0.00563322				ENSMUSG00000059013	yellow	0.545512	0.000175251	0.00563322				ENSMUSG00000059013	yellow	0.545512	0.000175251	0.00563322				ENSMUSG00000059013	yellow	0.545512	0.000175251	0.00563322			ENSMUSG00000059013	yellow	0.545512	0.000175251	0.00563322
ENSMUSG00000060843	yellow	0.574984	0.000195166	0.00615223				ENSMUSG00000060843	yellow	0.574984	0.000195166	0.00615223				ENSMUSG00000060843	yellow	0.574984	0.000195166	0.00615223				ENSMUSG00000060843	yellow	0.574984	0.000195166	0.00615223			ENSMUSG00000060843	yellow	0.574984	0.000195166	0.00615223
ENSMUSG00000020905	yellow	0.576421	0.000195385	0.00615223				ENSMUSG00000020905	yellow	0.576421	0.000195385	0.00615223				ENSMUSG00000020905	yellow	0.576421	0.000195385	0.00615223				ENSMUSG00000020905	yellow	0.576421	0.000195385	0.00615223			ENSMUSG00000020905	yellow	0.576421	0.000195385	0.00615223
ENSMUSG00000036985	yellow	0.538001	0.000196946	0.00618877				ENSMUSG00000036985	yellow	0.538001	0.000196946	0.00618877				ENSMUSG00000036985	yellow	0.538001	0.000196946	0.00618877				ENSMUSG00000036985	yellow	0.538001	0.000196946	0.00618877			ENSMUSG00000036985	yellow	0.538001	0.000196946	0.00618877
ENSMUSG00000057315	yellow	0.502955	0.000199201	0.0062429				ENSMUSG00000057315	yellow	0.502955	0.000199201	0.0062429				ENSMUSG00000057315	yellow	0.502955	0.000199201	0.0062429				ENSMUSG00000057315	yellow	0.502955	0.000199201	0.0062429			ENSMUSG00000057315	yellow	0.502955	0.000199201	0.0062429
ENSMUSG00000042734	yellow	0.556439	0.000218	0.00667364				ENSMUSG00000042734	yellow	0.556439	0.000218	0.00667364				ENSMUSG00000042734	yellow	0.556439	0.000218	0.00667364				ENSMUSG00000042734	yellow	0.556439	0.000218	0.00667364			ENSMUSG00000042734	yellow	0.556439	0.000218	0.00667364
ENSMUSG00000050840	yellow	0.570216	0.000222135	0.00677336				ENSMUSG00000050840	yellow	0.570216	0.000222135	0.00677336				ENSMUSG00000050840	yellow	0.570216	0.000222135	0.00677336				ENSMUSG00000050840	yellow	0.570216	0.000222135	0.00677336			ENSMUSG00000050840	yellow	0.570216	0.000222135	0.00677336
ENSMUSG00000028191	yellow	0.573343	0.000227346	0.00690498				ENSMUSG00000028191	yellow	0.573343	0.000227346	0.00690498				ENSMUSG00000028191	yellow	0.573343	0.000227346	0.00690498				ENSMUSG00000028191	yellow	0.573343	0.000227346	0.00690498			ENSMUSG00000028191	yellow	0.573343	0.000227346	0.00690498
ENSMUSG00000035770	yellow	0.471524	0.000229092	0.00693069				ENSMUSG00000035770	yellow	0.471524	0.000229092	0.00693069				ENSMUSG00000035770	yellow	0.471524	0.000229092	0.00693069				ENSMUSG00000035770	yellow	0.471524	0.000229092	0.00693069			ENSMUSG00000035770	yellow	0.471524	0.000229092	0.00693069
ENSMUSG00000024789	yellow	0.572522	0.000231951	0.00697617				ENSMUSG00000024789	yellow	0.572522	0.000231951	0.00697617				ENSMUSG00000024789	yellow	0.572522	0.000231951	0.00697617				ENSMUSG00000024789	yellow	0.572522	0.000231951	0.00697617			ENSMUSG00000024789	yellow	0.572522	0.000231951	0.00697617
ENSMUSG00000031026	yellow	0.488723	0.000233455	0.00699412				ENSMUSG00000031026	yellow	0.488723	0.000233455	0.00699412				ENSMUSG00000031026	yellow	0.488723	0.000233455	0.00699412				ENSMUSG00000031026	yellow	0.488723	0.000233455	0.00699412			ENSMUSG00000031026	yellow	0.488723	0.000233455	0.00699412
ENSMUSG00000045246	yellow	0.519548	0.000236001	0.00703909				ENSMUSG00000045246	yellow	0.519548	0.000236001	0.00703909				ENSMUSG00000045246	yellow	0.519548	0.000236001	0.00703909				ENSMUSG00000045246	yellow	0.519548	0.000236001	0.00703909			ENSMUSG00000045246	yellow	0.519548	0.000236001	0.00703909
ENSMUSG00000028098	yellow	0.538755	0.000236324	0.00703909				ENSMUSG00000028098	yellow	0.538755	0.000236324	0.00703909				ENSMUSG00000028098	yellow	0.538755	0.000236324	0.00703909				ENSMUSG00000028098	yellow	0.538755	0.000236324	0.00703909			ENSMUSG00000028098	yellow	0.538755	0.000236324	0.00703909
ENSMUSG00000035000	yellow	0.563494	0.000267836	0.00778237				ENSMUSG00000035000	yellow	0.563494	0.000267836	0.00778237				ENSMUSG00000035000	yellow	0.563494	0.000267836	0.00778237				ENSMUSG00000035000	yellow	0.563494	0.000267836	0.00778237			ENSMUSG00000035000	yellow	0.563494	0.000267836	0.00778237
ENSMUSG00000023034	yellow	0.56385	0.000274152	0.00789158				ENSMUSG00000023034	yellow	0.56385	0.000274152	0.00789158				ENSMUSG00000023034	yellow	0.56385	0.000274152	0.00789158				ENSMUSG00000023034	yellow	0.56385	0.000274152	0.00789158			ENSMUSG00000023034	yellow	0.56385	0.000274152	0.00789158
ENSMUSG00000032540	yellow	0.564509	0.000296629	0.00842852				ENSMUSG00000032540	yellow	0.564509	0.000296629	0.00842852				ENSMUSG00000032540	yellow	0.564509	0.000296629	0.00842852				ENSMUSG00000032540	yellow	0.564509	0.000296629	0.00842852			ENSMUSG00000032540	yellow	0.564509	0.000296629	0.00842852
ENSMUSG00000067924	yellow	0.562661	0.000316771	0.00886568				ENSMUSG00000067924	yellow	0.562661	0.000316771	0.00886568				ENSMUSG00000067924	yellow	0.562661	0.000316771	0.00886568				ENSMUSG00000067924	yellow	0.562661	0.000316771	0.00886568			ENSMUSG00000067924	yellow	0.562661	0.000316771	0.00886568
ENSMUSG00000071369	yellow	0.562933	0.000317186	0.00886568				ENSMUSG00000071369	yellow	0.562933	0.000317186	0.00886568				ENSMUSG00000071369	yellow	0.562933	0.000317186	0.00886568				ENSMUSG00000071369	yellow	0.562933	0.000317186	0.00886568			ENSMUSG00000071369	yellow	0.562933	0.000317186	0.00886568
ENSMUSG00000053062	yellow	0.562232	0.000321085	0.00895845				ENSMUSG00000053062	yellow	0.562232	0.000321085	0.00895845				ENSMUSG00000053062	yellow	0.562232	0.000321085	0.00895845				ENSMUSG00000053062	yellow	0.562232	0.000321085	0.00895845			ENSMUSG00000053062	yellow	0.562232	0.000321085	0.00895845
ENSMUSG00000021250	yellow	0.543031	0.000341447	0.00944118				ENSMUSG00000021250	yellow	0.543031	0.000341447	0.00944118				ENSMUSG00000021250	yellow	0.543031	0.000341447	0.00944118				ENSMUSG00000021250	yellow	0.543031	0.000341447	0.00944118			ENSMUSG00000021250	yellow	0.543031	0.000341447	0.00944118
ENSMUSG00000024168	yellow	0.558678	0.000359332	0.009778				ENSMUSG00000024168	yellow	0.558678	0.000359332	0.009778				ENSMUSG00000024168	yellow	0.558678	0.000359332	0.009778				ENSMUSG00000024168	yellow	0.558678	0.000359332	0.009778			ENSMUSG00000024168	yellow	0.558678	0.000359332	0.009778
ENSMUSG00000053560	yellow	0.520297	0.000407246	0.0109087				ENSMUSG00000053560	yellow	0.520297	0.000407246	0.0109087				ENSMUSG00000053560	yellow	0.520297	0.000407246	0.0109087				ENSMUSG00000053560	yellow	0.520297	0.000407246	0.0109087
ENSMUSG00000022523	yellow	0.536251	0.000421111	0.0111638				ENSMUSG00000022523	yellow	0.536251	0.000421111	0.0111638				ENSMUSG00000022523	yellow	0.536251	0.000421111	0.0111638				ENSMUSG00000022523	yellow	0.536251	0.000421111	0.0111638
ENSMUSG00000051439	yellow	0.552442	0.000430772	0.0113514				ENSMUSG00000051439	yellow	0.552442	0.000430772	0.0113514				ENSMUSG00000051439	yellow	0.552442	0.000430772	0.0113514				ENSMUSG00000051439	yellow	0.552442	0.000430772	0.0113514
ENSMUSG00000017837	yellow	0.551548	0.000448451	0.0117301				ENSMUSG00000017837	yellow	0.551548	0.000448451	0.0117301				ENSMUSG00000017837	yellow	0.551548	0.000448451	0.0117301				ENSMUSG00000017837	yellow	0.551548	0.000448451	0.0117301
ENSMUSG00000006519	yellow	0.54225	0.000449315	0.0117301				ENSMUSG00000006519	yellow	0.54225	0.000449315	0.0117301				ENSMUSG00000006519	yellow	0.54225	0.000449315	0.0117301				ENSMUSG00000006519	yellow	0.54225	0.000449315	0.0117301
ENSMUSG00000021262	yellow	0.550252	0.000453594	0.0118019				ENSMUSG00000021262	yellow	0.550252	0.000453594	0.0118019				ENSMUSG00000021262	yellow	0.550252	0.000453594	0.0118019				ENSMUSG00000021262	yellow	0.550252	0.000453594	0.0118019
ENSMUSG00000048022	yellow	0.511032	0.000477294	0.0122125				ENSMUSG00000048022	yellow	0.511032	0.000477294	0.0122125				ENSMUSG00000048022	yellow	0.511032	0.000477294	0.0122125				ENSMUSG00000048022	yellow	0.511032	0.000477294	0.0122125
ENSMUSG00000037940	yellow	0.50377	0.000512879	0.0129301				ENSMUSG00000037940	yellow	0.50377	0.000512879	0.0129301				ENSMUSG00000037940	yellow	0.50377	0.000512879	0.0129301				ENSMUSG00000037940	yellow	0.50377	0.000512879	0.0129301
ENSMUSG00000043629	yellow	0.433241	0.000513801	0.0129322				ENSMUSG00000043629	yellow	0.433241	0.000513801	0.0129322				ENSMUSG00000043629	yellow	0.433241	0.000513801	0.0129322				ENSMUSG00000043629	yellow	0.433241	0.000513801	0.0129322
ENSMUSG00000020912	yellow	0.543518	0.000545145	0.0135226				ENSMUSG00000020912	yellow	0.543518	0.000545145	0.0135226				ENSMUSG00000020912	yellow	0.543518	0.000545145	0.0135226				ENSMUSG00000020912	yellow	0.543518	0.000545145	0.0135226
ENSMUSG00000009551	yellow	0.539295	0.000553462	0.0136569				ENSMUSG00000009551	yellow	0.539295	0.000553462	0.0136569				ENSMUSG00000009551	yellow	0.539295	0.000553462	0.0136569				ENSMUSG00000009551	yellow	0.539295	0.000553462	0.0136569
ENSMUSG00000062991	yellow	0.520069	0.0005541	0.0136569				ENSMUSG00000062991	yellow	0.520069	0.0005541	0.0136569				ENSMUSG00000062991	yellow	0.520069	0.0005541	0.0136569				ENSMUSG00000062991	yellow	0.520069	0.0005541	0.0136569
ENSMUSG00000040990	yellow	0.539079	0.000563683	0.0138615				ENSMUSG00000040990	yellow	0.539079	0.000563683	0.0138615				ENSMUSG00000040990	yellow	0.539079	0.000563683	0.0138615				ENSMUSG00000040990	yellow	0.539079	0.000563683	0.0138615
ENSMUSG00000074657	yellow	0.526315	0.000565624	0.0138744				ENSMUSG00000074657	yellow	0.526315	0.000565624	0.0138744				ENSMUSG00000074657	yellow	0.526315	0.000565624	0.0138744				ENSMUSG00000074657	yellow	0.526315	0.000565624	0.0138744
ENSMUSG00000004864	yellow	0.541763	0.000597889	0.0144169				ENSMUSG00000004864	yellow	0.541763	0.000597889	0.0144169				ENSMUSG00000004864	yellow	0.541763	0.000597889	0.0144169				ENSMUSG00000004864	yellow	0.541763	0.000597889	0.0144169
ENSMUSG00000048100	yellow	0.535506	0.000619477	0.0147727				ENSMUSG00000048100	yellow	0.535506	0.000619477	0.0147727				ENSMUSG00000048100	yellow	0.535506	0.000619477	0.0147727				ENSMUSG00000048100	yellow	0.535506	0.000619477	0.0147727
ENSMUSG00000030748	yellow	0.506064	0.000637665	0.0151362				ENSMUSG00000030748	yellow	0.506064	0.000637665	0.0151362				ENSMUSG00000030748	yellow	0.506064	0.000637665	0.0151362				ENSMUSG00000030748	yellow	0.506064	0.000637665	0.0151362
ENSMUSG00000090698	yellow	0.508315	0.000652827	0.0154486				ENSMUSG00000090698	yellow	0.508315	0.000652827	0.0154486				ENSMUSG00000090698	yellow	0.508315	0.000652827	0.0154486				ENSMUSG00000090698	yellow	0.508315	0.000652827	0.0154486
ENSMUSG00000024647	yellow	0.538171	0.000662505	0.0155583				ENSMUSG00000024647	yellow	0.538171	0.000662505	0.0155583				ENSMUSG00000024647	yellow	0.538171	0.000662505	0.0155583				ENSMUSG00000024647	yellow	0.538171	0.000662505	0.0155583
ENSMUSG00000026737	yellow	0.504995	0.000665364	0.0156017				ENSMUSG00000026737	yellow	0.504995	0.000665364	0.0156017				ENSMUSG00000026737	yellow	0.504995	0.000665364	0.0156017				ENSMUSG00000026737	yellow	0.504995	0.000665364	0.0156017
ENSMUSG00000036390	yellow	0.537382	0.000673066	0.0157345				ENSMUSG00000036390	yellow	0.537382	0.000673066	0.0157345				ENSMUSG00000036390	yellow	0.537382	0.000673066	0.0157345				ENSMUSG00000036390	yellow	0.537382	0.000673066	0.0157345
ENSMUSG00000003228	yellow	0.456818	0.000711009	0.0163246				ENSMUSG00000003228	yellow	0.456818	0.000711009	0.0163246				ENSMUSG00000003228	yellow	0.456818	0.000711009	0.0163246				ENSMUSG00000003228	yellow	0.456818	0.000711009	0.0163246
ENSMUSG00000017747	yellow	0.531322	0.000717933	0.0164347				ENSMUSG00000017747	yellow	0.531322	0.000717933	0.0164347				ENSMUSG00000017747	yellow	0.531322	0.000717933	0.0164347				ENSMUSG00000017747	yellow	0.531322	0.000717933	0.0164347
ENSMUSG00000003546	yellow	0.499223	0.000719758	0.0164521				ENSMUSG00000003546	yellow	0.499223	0.000719758	0.0164521				ENSMUSG00000003546	yellow	0.499223	0.000719758	0.0164521				ENSMUSG00000003546	yellow	0.499223	0.000719758	0.0164521
ENSMUSG00000031659	yellow	0.53372	0.000724301	0.0164826				ENSMUSG00000031659	yellow	0.53372	0.000724301	0.0164826				ENSMUSG00000031659	yellow	0.53372	0.000724301	0.0164826				ENSMUSG00000031659	yellow	0.53372	0.000724301	0.0164826
ENSMUSG00000020205	yellow	0.526597	0.000739176	0.0167717				ENSMUSG00000020205	yellow	0.526597	0.000739176	0.0167717				ENSMUSG00000020205	yellow	0.526597	0.000739176	0.0167717				ENSMUSG00000020205	yellow	0.526597	0.000739176	0.0167717
ENSMUSG00000039167	yellow	0.481784	0.000743306	0.0168406				ENSMUSG00000039167	yellow	0.481784	0.000743306	0.0168406				ENSMUSG00000039167	yellow	0.481784	0.000743306	0.0168406				ENSMUSG00000039167	yellow	0.481784	0.000743306	0.0168406
ENSMUSG00000086228	yellow	0.506187	0.000775104	0.0174585				ENSMUSG00000086228	yellow	0.506187	0.000775104	0.0174585				ENSMUSG00000086228	yellow	0.506187	0.000775104	0.0174585				ENSMUSG00000086228	yellow	0.506187	0.000775104	0.0174585
ENSMUSG00000024747	yellow	0.527491	0.000798201	0.0178226				ENSMUSG00000024747	yellow	0.527491	0.000798201	0.0178226				ENSMUSG00000024747	yellow	0.527491	0.000798201	0.0178226				ENSMUSG00000024747	yellow	0.527491	0.000798201	0.0178226
ENSMUSG00000039960	yellow	0.522659	0.000799912	0.017835				ENSMUSG00000039960	yellow	0.522659	0.000799912	0.017835				ENSMUSG00000039960	yellow	0.522659	0.000799912	0.017835				ENSMUSG00000039960	yellow	0.522659	0.000799912	0.017835
ENSMUSG00000031075	yellow	0.462051	0.000817792	0.0181289				ENSMUSG00000031075	yellow	0.462051	0.000817792	0.0181289				ENSMUSG00000031075	yellow	0.462051	0.000817792	0.0181289				ENSMUSG00000031075	yellow	0.462051	0.000817792	0.0181289
ENSMUSG00000041272	yellow	0.516614	0.000832774	0.0183166				ENSMUSG00000041272	yellow	0.516614	0.000832774	0.0183166				ENSMUSG00000041272	yellow	0.516614	0.000832774	0.0183166				ENSMUSG00000041272	yellow	0.516614	0.000832774	0.0183166
ENSMUSG00000026664	yellow	0.505074	0.000844605	0.0185105				ENSMUSG00000026664	yellow	0.505074	0.000844605	0.0185105				ENSMUSG00000026664	yellow	0.505074	0.000844605	0.0185105				ENSMUSG00000026664	yellow	0.505074	0.000844605	0.0185105
ENSMUSG00000059834	yellow	0.475692	0.000849359	0.0185883				ENSMUSG00000059834	yellow	0.475692	0.000849359	0.0185883				ENSMUSG00000059834	yellow	0.475692	0.000849359	0.0185883				ENSMUSG00000059834	yellow	0.475692	0.000849359	0.0185883
ENSMUSG00000002015	yellow	0.502114	0.000881639	0.0190783				ENSMUSG00000002015	yellow	0.502114	0.000881639	0.0190783				ENSMUSG00000002015	yellow	0.502114	0.000881639	0.0190783				ENSMUSG00000002015	yellow	0.502114	0.000881639	0.0190783
ENSMUSG00000026395	yellow	0.488065	0.000884839	0.019094				ENSMUSG00000026395	yellow	0.488065	0.000884839	0.019094				ENSMUSG00000026395	yellow	0.488065	0.000884839	0.019094				ENSMUSG00000026395	yellow	0.488065	0.000884839	0.019094
ENSMUSG00000056941	yellow	0.526251	0.000886797	0.0191008				ENSMUSG00000056941	yellow	0.526251	0.000886797	0.0191008				ENSMUSG00000056941	yellow	0.526251	0.000886797	0.0191008				ENSMUSG00000056941	yellow	0.526251	0.000886797	0.0191008
ENSMUSG00000020067	yellow	0.523963	0.000926097	0.0196048				ENSMUSG00000020067	yellow	0.523963	0.000926097	0.0196048				ENSMUSG00000020067	yellow	0.523963	0.000926097	0.0196048				ENSMUSG00000020067	yellow	0.523963	0.000926097	0.0196048
ENSMUSG00000004798	yellow	0.518811	0.000930478	0.0196662				ENSMUSG00000004798	yellow	0.518811	0.000930478	0.0196662				ENSMUSG00000004798	yellow	0.518811	0.000930478	0.0196662				ENSMUSG00000004798	yellow	0.518811	0.000930478	0.0196662
ENSMUSG00000025135	yellow	0.522733	0.00100205	0.0209211				ENSMUSG00000025135	yellow	0.522733	0.00100205	0.0209211				ENSMUSG00000025135	yellow	0.522733	0.00100205	0.0209211				ENSMUSG00000025135	yellow	0.522733	0.00100205	0.0209211
ENSMUSG00000048978	yellow	0.496056	0.00104865	0.0215121				ENSMUSG00000048978	yellow	0.496056	0.00104865	0.0215121				ENSMUSG00000048978	yellow	0.496056	0.00104865	0.0215121				ENSMUSG00000048978	yellow	0.496056	0.00104865	0.0215121
ENSMUSG00000046240	yellow	0.515382	0.00104951	0.0215121				ENSMUSG00000046240	yellow	0.515382	0.00104951	0.0215121				ENSMUSG00000046240	yellow	0.515382	0.00104951	0.0215121				ENSMUSG00000046240	yellow	0.515382	0.00104951	0.0215121
ENSMUSG00000019312	yellow	0.518533	0.00106983	0.0217147				ENSMUSG00000019312	yellow	0.518533	0.00106983	0.0217147				ENSMUSG00000019312	yellow	0.518533	0.00106983	0.0217147				ENSMUSG00000019312	yellow	0.518533	0.00106983	0.0217147
ENSMUSG00000028646	yellow	0.515414	0.0010746	0.0217586				ENSMUSG00000028646	yellow	0.515414	0.0010746	0.0217586				ENSMUSG00000028646	yellow	0.515414	0.0010746	0.0217586				ENSMUSG00000028646	yellow	0.515414	0.0010746	0.0217586
ENSMUSG00000021969	yellow	0.510209	0.00108104	0.0218327				ENSMUSG00000021969	yellow	0.510209	0.00108104	0.0218327				ENSMUSG00000021969	yellow	0.510209	0.00108104	0.0218327				ENSMUSG00000021969	yellow	0.510209	0.00108104	0.0218327
ENSMUSG00000004451	yellow	0.520019	0.00108541	0.0218327				ENSMUSG00000004451	yellow	0.520019	0.00108541	0.0218327				ENSMUSG00000004451	yellow	0.520019	0.00108541	0.0218327				ENSMUSG00000004451	yellow	0.520019	0.00108541	0.0218327
ENSMUSG00000049044	yellow	0.519796	0.00109149	0.0218993				ENSMUSG00000049044	yellow	0.519796	0.00109149	0.0218993				ENSMUSG00000049044	yellow	0.519796	0.00109149	0.0218993				ENSMUSG00000049044	yellow	0.519796	0.00109149	0.0218993
ENSMUSG00000064341	yellow	0.518829	0.00110211	0.0219697				ENSMUSG00000064341	yellow	0.518829	0.00110211	0.0219697				ENSMUSG00000064341	yellow	0.518829	0.00110211	0.0219697				ENSMUSG00000064341	yellow	0.518829	0.00110211	0.0219697
ENSMUSG00000035506	yellow	0.51494	0.00110944	0.0220587				ENSMUSG00000035506	yellow	0.51494	0.00110944	0.0220587				ENSMUSG00000035506	yellow	0.51494	0.00110944	0.0220587				ENSMUSG00000035506	yellow	0.51494	0.00110944	0.0220587
ENSMUSG00000003283	yellow	0.484126	0.00116743	0.0228304				ENSMUSG00000003283	yellow	0.484126	0.00116743	0.0228304				ENSMUSG00000003283	yellow	0.484126	0.00116743	0.0228304				ENSMUSG00000003283	yellow	0.484126	0.00116743	0.0228304
ENSMUSG00000039079	yellow	0.497557	0.00118131	0.0230422				ENSMUSG00000039079	yellow	0.497557	0.00118131	0.0230422				ENSMUSG00000039079	yellow	0.497557	0.00118131	0.0230422				ENSMUSG00000039079	yellow	0.497557	0.00118131	0.0230422
ENSMUSG00000013367	yellow	0.515891	0.00120869	0.0234872				ENSMUSG00000013367	yellow	0.515891	0.00120869	0.0234872				ENSMUSG00000013367	yellow	0.515891	0.00120869	0.0234872				ENSMUSG00000013367	yellow	0.515891	0.00120869	0.0234872
ENSMUSG00000035352	yellow	0.514508	0.00121465	0.0235734				ENSMUSG00000035352	yellow	0.514508	0.00121465	0.0235734				ENSMUSG00000035352	yellow	0.514508	0.00121465	0.0235734				ENSMUSG00000035352	yellow	0.514508	0.00121465	0.0235734
ENSMUSG00000005148	yellow	0.515785	0.00121627	0.0235751				ENSMUSG00000005148	yellow	0.515785	0.00121627	0.0235751				ENSMUSG00000005148	yellow	0.515785	0.00121627	0.0235751				ENSMUSG00000005148	yellow	0.515785	0.00121627	0.0235751
ENSMUSG00000075467	yellow	0.513842	0.00124496	0.0238319				ENSMUSG00000075467	yellow	0.513842	0.00124496	0.0238319				ENSMUSG00000075467	yellow	0.513842	0.00124496	0.0238319				ENSMUSG00000075467	yellow	0.513842	0.00124496	0.0238319
ENSMUSG00000040373	yellow	0.402277	0.00142165	0.0262064				ENSMUSG00000040373	yellow	0.402277	0.00142165	0.0262064				ENSMUSG00000040373	yellow	0.402277	0.00142165	0.0262064				ENSMUSG00000040373	yellow	0.402277	0.00142165	0.0262064
ENSMUSG00000028953	yellow	0.441673	0.00149444	0.0274496				ENSMUSG00000028953	yellow	0.441673	0.00149444	0.0274496				ENSMUSG00000028953	yellow	0.441673	0.00149444	0.0274496				ENSMUSG00000028953	yellow	0.441673	0.00149444	0.0274496
ENSMUSG00000033788	yellow	0.490064	0.00150705	0.0275827				ENSMUSG00000033788	yellow	0.490064	0.00150705	0.0275827				ENSMUSG00000033788	yellow	0.490064	0.00150705	0.0275827				ENSMUSG00000033788	yellow	0.490064	0.00150705	0.0275827
ENSMUSG00000091996	yellow	0.475477	0.00153618	0.0280161				ENSMUSG00000091996	yellow	0.475477	0.00153618	0.0280161				ENSMUSG00000091996	yellow	0.475477	0.00153618	0.0280161				ENSMUSG00000091996	yellow	0.475477	0.00153618	0.0280161
ENSMUSG00000025283	yellow	0.505589	0.00158272	0.0287292				ENSMUSG00000025283	yellow	0.505589	0.00158272	0.0287292				ENSMUSG00000025283	yellow	0.505589	0.00158272	0.0287292				ENSMUSG00000025283	yellow	0.505589	0.00158272	0.0287292
ENSMUSG00000050370	yellow	0.491494	0.00158612	0.028757				ENSMUSG00000050370	yellow	0.491494	0.00158612	0.028757				ENSMUSG00000050370	yellow	0.491494	0.00158612	0.028757				ENSMUSG00000050370	yellow	0.491494	0.00158612	0.028757
ENSMUSG00000031668	yellow	0.400315	0.00165433	0.0294403				ENSMUSG00000031668	yellow	0.400315	0.00165433	0.0294403				ENSMUSG00000031668	yellow	0.400315	0.00165433	0.0294403				ENSMUSG00000031668	yellow	0.400315	0.00165433	0.0294403
ENSMUSG00000039384	yellow	0.502474	0.00167348	0.0295763				ENSMUSG00000039384	yellow	0.502474	0.00167348	0.0295763				ENSMUSG00000039384	yellow	0.502474	0.00167348	0.0295763				ENSMUSG00000039384	yellow	0.502474	0.00167348	0.0295763
ENSMUSG00000071715	yellow	0.478631	0.00168439	0.0297012				ENSMUSG00000071715	yellow	0.478631	0.00168439	0.0297012				ENSMUSG00000071715	yellow	0.478631	0.00168439	0.0297012				ENSMUSG00000071715	yellow	0.478631	0.00168439	0.0297012
ENSMUSG00000024118	yellow	0.501752	0.00170234	0.029895				ENSMUSG00000024118	yellow	0.501752	0.00170234	0.029895				ENSMUSG00000024118	yellow	0.501752	0.00170234	0.029895				ENSMUSG00000024118	yellow	0.501752	0.00170234	0.029895
ENSMUSG00000040584	yellow	0.477949	0.00173519	0.0302617				ENSMUSG00000040584	yellow	0.477949	0.00173519	0.0302617				ENSMUSG00000040584	yellow	0.477949	0.00173519	0.0302617				ENSMUSG00000040584	yellow	0.477949	0.00173519	0.0302617
ENSMUSG00000034282	yellow	0.493882	0.0017601	0.0305473				ENSMUSG00000034282	yellow	0.493882	0.0017601	0.0305473				ENSMUSG00000034282	yellow	0.493882	0.0017601	0.0305473				ENSMUSG00000034282	yellow	0.493882	0.0017601	0.0305473
ENSMUSG00000055128	yellow	0.470407	0.00177001	0.0306848				ENSMUSG00000055128	yellow	0.470407	0.00177001	0.0306848				ENSMUSG00000055128	yellow	0.470407	0.00177001	0.0306848				ENSMUSG00000055128	yellow	0.470407	0.00177001	0.0306848
ENSMUSG00000063060	yellow	0.50078	0.00178414	0.0307226				ENSMUSG00000063060	yellow	0.50078	0.00178414	0.0307226				ENSMUSG00000063060	yellow	0.50078	0.00178414	0.0307226				ENSMUSG00000063060	yellow	0.50078	0.00178414	0.0307226
ENSMUSG00000022681	yellow	0.498671	0.00181339	0.0311027				ENSMUSG00000022681	yellow	0.498671	0.00181339	0.0311027				ENSMUSG00000022681	yellow	0.498671	0.00181339	0.0311027				ENSMUSG00000022681	yellow	0.498671	0.00181339	0.0311027
ENSMUSG00000025213	yellow	0.421073	0.00190856	0.0322991				ENSMUSG00000025213	yellow	0.421073	0.00190856	0.0322991				ENSMUSG00000025213	yellow	0.421073	0.00190856	0.0322991				ENSMUSG00000025213	yellow	0.421073	0.00190856	0.0322991
ENSMUSG00000106379	yellow	0.478557	0.00191318	0.0323313				ENSMUSG00000106379	yellow	0.478557	0.00191318	0.0323313				ENSMUSG00000106379	yellow	0.478557	0.00191318	0.0323313				ENSMUSG00000106379	yellow	0.478557	0.00191318	0.0323313
ENSMUSG00000048004	yellow	0.49641	0.00192376	0.0324745				ENSMUSG00000048004	yellow	0.49641	0.00192376	0.0324745				ENSMUSG00000048004	yellow	0.49641	0.00192376	0.0324745				ENSMUSG00000048004	yellow	0.49641	0.00192376	0.0324745
ENSMUSG00000000202	yellow	0.49536	0.0019266	0.0324841				ENSMUSG00000000202	yellow	0.49536	0.0019266	0.0324841				ENSMUSG00000000202	yellow	0.49536	0.0019266	0.0324841				ENSMUSG00000000202	yellow	0.49536	0.0019266	0.0324841
ENSMUSG00000049511	yellow	0.441719	0.00196955	0.0329233				ENSMUSG00000049511	yellow	0.441719	0.00196955	0.0329233				ENSMUSG00000049511	yellow	0.441719	0.00196955	0.0329233				ENSMUSG00000049511	yellow	0.441719	0.00196955	0.0329233
ENSMUSG00000022744	yellow	0.48345	0.00220346	0.0358243				ENSMUSG00000022744	yellow	0.48345	0.00220346	0.0358243				ENSMUSG00000022744	yellow	0.48345	0.00220346	0.0358243				ENSMUSG00000022744	yellow	0.48345	0.00220346	0.0358243
ENSMUSG00000024841	yellow	0.492031	0.00221281	0.0358628				ENSMUSG00000024841	yellow	0.492031	0.00221281	0.0358628				ENSMUSG00000024841	yellow	0.492031	0.00221281	0.0358628				ENSMUSG00000024841	yellow	0.492031	0.00221281	0.0358628
ENSMUSG00000058740	yellow	0.471444	0.00223433	0.03606				ENSMUSG00000058740	yellow	0.471444	0.00223433	0.03606				ENSMUSG00000058740	yellow	0.471444	0.00223433	0.03606				ENSMUSG00000058740	yellow	0.471444	0.00223433	0.03606
ENSMUSG00000028124	yellow	0.437715	0.00229738	0.0368913				ENSMUSG00000028124	yellow	0.437715	0.00229738	0.0368913				ENSMUSG00000028124	yellow	0.437715	0.00229738	0.0368913				ENSMUSG00000028124	yellow	0.437715	0.00229738	0.0368913
ENSMUSG00000027398	yellow	0.46727	0.00235198	0.0376439				ENSMUSG00000027398	yellow	0.46727	0.00235198	0.0376439				ENSMUSG00000027398	yellow	0.46727	0.00235198	0.0376439				ENSMUSG00000027398	yellow	0.46727	0.00235198	0.0376439
ENSMUSG00000022952	yellow	0.483858	0.00247498	0.0391657				ENSMUSG00000022952	yellow	0.483858	0.00247498	0.0391657				ENSMUSG00000022952	yellow	0.483858	0.00247498	0.0391657				ENSMUSG00000022952	yellow	0.483858	0.00247498	0.0391657
ENSMUSG00000101389	yellow	0.456957	0.00247823	0.0391769				ENSMUSG00000101389	yellow	0.456957	0.00247823	0.0391769				ENSMUSG00000101389	yellow	0.456957	0.00247823	0.0391769				ENSMUSG00000101389	yellow	0.456957	0.00247823	0.0391769
ENSMUSG00000061702	yellow	0.479608	0.00274104	0.0419374				ENSMUSG00000061702	yellow	0.479608	0.00274104	0.0419374				ENSMUSG00000061702	yellow	0.479608	0.00274104	0.0419374				ENSMUSG00000061702	yellow	0.479608	0.00274104	0.0419374
ENSMUSG00000040269	yellow	0.480726	0.0028894	0.04335				ENSMUSG00000040269	yellow	0.480726	0.0028894	0.04335				ENSMUSG00000040269	yellow	0.480726	0.0028894	0.04335				ENSMUSG00000040269	yellow	0.480726	0.0028894	0.04335
ENSMUSG00000015316	yellow	0.475165	0.00289538	0.04335				ENSMUSG00000015316	yellow	0.475165	0.00289538	0.04335				ENSMUSG00000015316	yellow	0.475165	0.00289538	0.04335				ENSMUSG00000015316	yellow	0.475165	0.00289538	0.04335
ENSMUSG00000038172	yellow	0.380335	0.00289674	0.04335				ENSMUSG00000038172	yellow	0.380335	0.00289674	0.04335				ENSMUSG00000038172	yellow	0.380335	0.00289674	0.04335				ENSMUSG00000038172	yellow	0.380335	0.00289674	0.04335
ENSMUSG00000026187	yellow	0.474942	0.00293279	0.0436355				ENSMUSG00000026187	yellow	0.474942	0.00293279	0.0436355				ENSMUSG00000026187	yellow	0.474942	0.00293279	0.0436355				ENSMUSG00000026187	yellow	0.474942	0.00293279	0.0436355
ENSMUSG00000046546	yellow	0.471045	0.00294944	0.0438217				ENSMUSG00000046546	yellow	0.471045	0.00294944	0.0438217				ENSMUSG00000046546	yellow	0.471045	0.00294944	0.0438217				ENSMUSG00000046546	yellow	0.471045	0.00294944	0.0438217
ENSMUSG00000074060	yellow	0.452109	0.00303802	0.0444721				ENSMUSG00000074060	yellow	0.452109	0.00303802	0.0444721				ENSMUSG00000074060	yellow	0.452109	0.00303802	0.0444721				ENSMUSG00000074060	yellow	0.452109	0.00303802	0.0444721
ENSMUSG00000054277	yellow	0.465321	0.00304509	0.0445334				ENSMUSG00000054277	yellow	0.465321	0.00304509	0.0445334				ENSMUSG00000054277	yellow	0.465321	0.00304509	0.0445334				ENSMUSG00000054277	yellow	0.465321	0.00304509	0.0445334
ENSMUSG00000054484	yellow	0.472903	0.00314501	0.0456485				ENSMUSG00000054484	yellow	0.472903	0.00314501	0.0456485				ENSMUSG00000054484	yellow	0.472903	0.00314501	0.0456485				ENSMUSG00000054484	yellow	0.472903	0.00314501	0.0456485
ENSMUSG00000026113	yellow	0.467828	0.00318005	0.0461137				ENSMUSG00000026113	yellow	0.467828	0.00318005	0.0461137				ENSMUSG00000026113	yellow	0.467828	0.00318005	0.0461137				ENSMUSG00000026113	yellow	0.467828	0.00318005	0.0461137
ENSMUSG00000032218	yellow	0.460416	0.00320035	0.0463645				ENSMUSG00000032218	yellow	0.460416	0.00320035	0.0463645				ENSMUSG00000032218	yellow	0.460416	0.00320035	0.0463645				ENSMUSG00000032218	yellow	0.460416	0.00320035	0.0463645
ENSMUSG00000090124	yellow	0.469789	0.00326936	0.0470989				ENSMUSG00000090124	yellow	0.469789	0.00326936	0.0470989				ENSMUSG00000090124	yellow	0.469789	0.00326936	0.0470989				ENSMUSG00000090124	yellow	0.469789	0.00326936	0.0470989
ENSMUSG00000018841	yellow	0.432772	0.00333572	0.0477872				ENSMUSG00000018841	yellow	0.432772	0.00333572	0.0477872				ENSMUSG00000018841	yellow	0.432772	0.00333572	0.0477872				ENSMUSG00000018841	yellow	0.432772	0.00333572	0.0477872
ENSMUSG00000026548	yellow	0.457985	0.0033863	0.0482431				ENSMUSG00000026548	yellow	0.457985	0.0033863	0.0482431				ENSMUSG00000026548	yellow	0.457985	0.0033863	0.0482431				ENSMUSG00000026548	yellow	0.457985	0.0033863	0.0482431
ENSMUSG00000031250	yellow	0.471907	0.00350613	0.0494028				ENSMUSG00000031250	yellow	0.471907	0.00350613	0.0494028				ENSMUSG00000031250	yellow	0.471907	0.00350613	0.0494028				ENSMUSG00000031250	yellow	0.471907	0.00350613	0.0494028
ENSMUSG00000045179	yellow	0.437169	0.00354062	0.0497978				ENSMUSG00000045179	yellow	0.437169	0.00354062	0.0497978				ENSMUSG00000045179	yellow	0.437169	0.00354062	0.0497978				ENSMUSG00000045179	yellow	0.437169	0.00354062	0.0497978
ENSMUSG00000028184	yellow	0.439643	0.00358783	0.0502328				ENSMUSG00000028184	yellow	0.439643	0.00358783	0.0502328												ENSMUSG00000028184	yellow	0.439643	0.00358783	0.0502328
ENSMUSG00000074793	yellow	0.425206	0.00383104	0.0525881				ENSMUSG00000074793	yellow	0.425206	0.00383104	0.0525881												ENSMUSG00000074793	yellow	0.425206	0.00383104	0.0525881
ENSMUSG00000026727	yellow	0.464559	0.00385114	0.0527244				ENSMUSG00000026727	yellow	0.464559	0.00385114	0.0527244												ENSMUSG00000026727	yellow	0.464559	0.00385114	0.0527244
ENSMUSG00000044881	yellow	0.433038	0.00387981	0.0528812				ENSMUSG00000044881	yellow	0.433038	0.00387981	0.0528812												ENSMUSG00000044881	yellow	0.433038	0.00387981	0.0528812
ENSMUSG00000028718	yellow	0.462922	0.00405649	0.0545663				ENSMUSG00000028718	yellow	0.462922	0.00405649	0.0545663												ENSMUSG00000028718	yellow	0.462922	0.00405649	0.0545663
ENSMUSG00000043162	yellow	0.463187	0.00408113	0.05485				ENSMUSG00000043162	yellow	0.463187	0.00408113	0.05485												ENSMUSG00000043162	yellow	0.463187	0.00408113	0.05485
ENSMUSG00000026080	yellow	0.462408	0.00415796	0.0556785				ENSMUSG00000026080	yellow	0.462408	0.00415796	0.0556785												ENSMUSG00000026080	yellow	0.462408	0.00415796	0.0556785
ENSMUSG00000085795	yellow	0.46462	0.00416082	0.0556785				ENSMUSG00000085795	yellow	0.46462	0.00416082	0.0556785												ENSMUSG00000085795	yellow	0.46462	0.00416082	0.0556785
ENSMUSG00000068551	yellow	0.458388	0.00428891	0.0569971				ENSMUSG00000068551	yellow	0.458388	0.00428891	0.0569971												ENSMUSG00000068551	yellow	0.458388	0.00428891	0.0569971
ENSMUSG00000023467	yellow	0.413816	0.00443569	0.0582453				ENSMUSG00000023467	yellow	0.413816	0.00443569	0.0582453												ENSMUSG00000023467	yellow	0.413816	0.00443569	0.0582453
ENSMUSG00000030785	yellow	0.461278	0.00448569	0.0587518				ENSMUSG00000030785	yellow	0.461278	0.00448569	0.0587518												ENSMUSG00000030785	yellow	0.461278	0.00448569	0.0587518
ENSMUSG00000078995	yellow	0.458825	0.00462606	0.0600803				ENSMUSG00000078995	yellow	0.458825	0.00462606	0.0600803												ENSMUSG00000078995	yellow	0.458825	0.00462606	0.0600803
ENSMUSG00000044349	yellow	0.413404	0.00485238	0.0621307				ENSMUSG00000044349	yellow	0.413404	0.00485238	0.0621307												ENSMUSG00000044349	yellow	0.413404	0.00485238	0.0621307
ENSMUSG00000028599	yellow	0.398224	0.00488625	0.0624626				ENSMUSG00000028599	yellow	0.398224	0.00488625	0.0624626												ENSMUSG00000028599	yellow	0.398224	0.00488625	0.0624626
ENSMUSG00000033715	yellow	0.448232	0.00490862	0.0626946				ENSMUSG00000033715	yellow	0.448232	0.00490862	0.0626946												ENSMUSG00000033715	yellow	0.448232	0.00490862	0.0626946
ENSMUSG00000024778	yellow	0.456136	0.00494615	0.0630016				ENSMUSG00000024778	yellow	0.456136	0.00494615	0.0630016												ENSMUSG00000024778	yellow	0.456136	0.00494615	0.0630016
ENSMUSG00000009356	yellow	0.452366	0.0050419	0.0638365				ENSMUSG00000009356	yellow	0.452366	0.0050419	0.0638365												ENSMUSG00000009356	yellow	0.452366	0.0050419	0.0638365
ENSMUSG00000013707	yellow	0.40121	0.00504942	0.0638587				ENSMUSG00000013707	yellow	0.40121	0.00504942	0.0638587												ENSMUSG00000013707	yellow	0.40121	0.00504942	0.0638587
ENSMUSG00000030291	yellow	0.441015	0.00531758	0.0658996				ENSMUSG00000030291	yellow	0.441015	0.00531758	0.0658996												ENSMUSG00000030291	yellow	0.441015	0.00531758	0.0658996
ENSMUSG00000028037	yellow	0.452752	0.00538079	0.066469				ENSMUSG00000028037	yellow	0.452752	0.00538079	0.066469												ENSMUSG00000028037	yellow	0.452752	0.00538079	0.066469
ENSMUSG00000034488	yellow	0.424205	0.00548159	0.0672301				ENSMUSG00000034488	yellow	0.424205	0.00548159	0.0672301												ENSMUSG00000034488	yellow	0.424205	0.00548159	0.0672301
ENSMUSG00000070287	yellow	0.415096	0.00552146	0.0676116				ENSMUSG00000070287	yellow	0.415096	0.00552146	0.0676116												ENSMUSG00000070287	yellow	0.415096	0.00552146	0.0676116
ENSMUSG00000024190	yellow	0.393786	0.00554415	0.0677282				ENSMUSG00000024190	yellow	0.393786	0.00554415	0.0677282												ENSMUSG00000024190	yellow	0.393786	0.00554415	0.0677282
ENSMUSG00000025804	yellow	0.398206	0.00555121	0.0677607				ENSMUSG00000025804	yellow	0.398206	0.00555121	0.0677607												ENSMUSG00000025804	yellow	0.398206	0.00555121	0.0677607
ENSMUSG00000028197	yellow	0.450603	0.0056136	0.0683062				ENSMUSG00000028197	yellow	0.450603	0.0056136	0.0683062												ENSMUSG00000028197	yellow	0.450603	0.0056136	0.0683062
ENSMUSG00000043336	yellow	0.439137	0.00562031	0.068334				ENSMUSG00000043336	yellow	0.439137	0.00562031	0.068334												ENSMUSG00000043336	yellow	0.439137	0.00562031	0.068334
ENSMUSG00000024049	yellow	0.450507	0.00565157	0.0685519				ENSMUSG00000024049	yellow	0.450507	0.00565157	0.0685519												ENSMUSG00000024049	yellow	0.450507	0.00565157	0.0685519
ENSMUSG00000031485	yellow	0.42608	0.00586171	0.0703971				ENSMUSG00000031485	yellow	0.42608	0.00586171	0.0703971												ENSMUSG00000031485	yellow	0.42608	0.00586171	0.0703971
ENSMUSG00000050623	yellow	0.368862	0.00587457	0.0703987				ENSMUSG00000050623	yellow	0.368862	0.00587457	0.0703987												ENSMUSG00000050623	yellow	0.368862	0.00587457	0.0703987
ENSMUSG00000071203	yellow	0.43542	0.00587682	0.0703987				ENSMUSG00000071203	yellow	0.43542	0.00587682	0.0703987												ENSMUSG00000071203	yellow	0.43542	0.00587682	0.0703987
ENSMUSG00000069814	yellow	0.426995	0.00589145	0.0705192				ENSMUSG00000069814	yellow	0.426995	0.00589145	0.0705192												ENSMUSG00000069814	yellow	0.426995	0.00589145	0.0705192
ENSMUSG00000069372	yellow	0.442874	0.0059001	0.0705249				ENSMUSG00000069372	yellow	0.442874	0.0059001	0.0705249												ENSMUSG00000069372	yellow	0.442874	0.0059001	0.0705249
ENSMUSG00000063535	yellow	0.446688	0.00590107	0.0705249				ENSMUSG00000063535	yellow	0.446688	0.00590107	0.0705249												ENSMUSG00000063535	yellow	0.446688	0.00590107	0.0705249
ENSMUSG00000038007	yellow	0.423961	0.00600935	0.0713541				ENSMUSG00000038007	yellow	0.423961	0.00600935	0.0713541												ENSMUSG00000038007	yellow	0.423961	0.00600935	0.0713541
ENSMUSG00000074824	yellow	0.428474	0.00601079	0.0713541				ENSMUSG00000074824	yellow	0.428474	0.00601079	0.0713541												ENSMUSG00000074824	yellow	0.428474	0.00601079	0.0713541
ENSMUSG00000002845	yellow	0.444253	0.00616182	0.0725731				ENSMUSG00000002845	yellow	0.444253	0.00616182	0.0725731												ENSMUSG00000002845	yellow	0.444253	0.00616182	0.0725731
ENSMUSG00000044024	yellow	0.406553	0.00633726	0.0741513				ENSMUSG00000044024	yellow	0.406553	0.00633726	0.0741513												ENSMUSG00000044024	yellow	0.406553	0.00633726	0.0741513
ENSMUSG00000041417	yellow	0.439039	0.00672001	0.0773714				ENSMUSG00000041417	yellow	0.439039	0.00672001	0.0773714												ENSMUSG00000041417	yellow	0.439039	0.00672001	0.0773714
ENSMUSG00000068114	yellow	0.370502	0.00672426	0.0773714				ENSMUSG00000068114	yellow	0.370502	0.00672426	0.0773714												ENSMUSG00000068114	yellow	0.370502	0.00672426	0.0773714
ENSMUSG00000027403	yellow	0.438837	0.00673704	0.0773714				ENSMUSG00000027403	yellow	0.438837	0.00673704	0.0773714												ENSMUSG00000027403	yellow	0.438837	0.00673704	0.0773714
ENSMUSG00000037872	yellow	0.342303	0.00692109	0.0786344				ENSMUSG00000037872	yellow	0.342303	0.00692109	0.0786344												ENSMUSG00000037872	yellow	0.342303	0.00692109	0.0786344
ENSMUSG00000033960	yellow	0.435135	0.00739019	0.0820462				ENSMUSG00000033960	yellow	0.435135	0.00739019	0.0820462												ENSMUSG00000033960	yellow	0.435135	0.00739019	0.0820462
ENSMUSG00000044317	yellow	0.431101	0.00748858	0.082766				ENSMUSG00000044317	yellow	0.431101	0.00748858	0.082766												ENSMUSG00000044317	yellow	0.431101	0.00748858	0.082766
ENSMUSG00000052539	yellow	0.384801	0.0075157	0.0830063				ENSMUSG00000052539	yellow	0.384801	0.0075157	0.0830063												ENSMUSG00000052539	yellow	0.384801	0.0075157	0.0830063
ENSMUSG00000029394	yellow	0.430328	0.00755918	0.0832481				ENSMUSG00000029394	yellow	0.430328	0.00755918	0.0832481												ENSMUSG00000029394	yellow	0.430328	0.00755918	0.0832481
ENSMUSG00000036617	yellow	0.432185	0.0077453	0.0846933				ENSMUSG00000036617	yellow	0.432185	0.0077453	0.0846933												ENSMUSG00000036617	yellow	0.432185	0.0077453	0.0846933
ENSMUSG00000031983	yellow	0.40436	0.00776011	0.0847952				ENSMUSG00000031983	yellow	0.40436	0.00776011	0.0847952												ENSMUSG00000031983	yellow	0.40436	0.00776011	0.0847952
ENSMUSG00000034042	yellow	0.39994	0.00801173	0.0867843				ENSMUSG00000034042	yellow	0.39994	0.00801173	0.0867843												ENSMUSG00000034042	yellow	0.39994	0.00801173	0.0867843
ENSMUSG00000021714	yellow	0.433293	0.00802239	0.0867843				ENSMUSG00000021714	yellow	0.433293	0.00802239	0.0867843												ENSMUSG00000021714	yellow	0.433293	0.00802239	0.0867843
ENSMUSG00000027568	yellow	0.425413	0.0081225	0.0875154				ENSMUSG00000027568	yellow	0.425413	0.0081225	0.0875154												ENSMUSG00000027568	yellow	0.425413	0.0081225	0.0875154
ENSMUSG00000027935	yellow	0.413451	0.00854077	0.0905052				ENSMUSG00000027935	yellow	0.413451	0.00854077	0.0905052												ENSMUSG00000027935	yellow	0.413451	0.00854077	0.0905052
ENSMUSG00000020544	yellow	0.404108	0.00860841	0.0908475				ENSMUSG00000020544	yellow	0.404108	0.00860841	0.0908475												ENSMUSG00000020544	yellow	0.404108	0.00860841	0.0908475
ENSMUSG00000032942	yellow	0.401093	0.00861964	0.0909039				ENSMUSG00000032942	yellow	0.401093	0.00861964	0.0909039												ENSMUSG00000032942	yellow	0.401093	0.00861964	0.0909039
ENSMUSG00000019961	yellow	0.419603	0.00915007	0.0946648				ENSMUSG00000019961	yellow	0.419603	0.00915007	0.0946648												ENSMUSG00000019961	yellow	0.419603	0.00915007	0.0946648
ENSMUSG00000009030	yellow	0.40191	0.00935882	0.095945				ENSMUSG00000009030	yellow	0.40191	0.00935882	0.095945												ENSMUSG00000009030	yellow	0.40191	0.00935882	0.095945
ENSMUSG00000021552	yellow	0.417009	0.0094858	0.0968606				ENSMUSG00000021552	yellow	0.417009	0.0094858	0.0968606												ENSMUSG00000021552	yellow	0.417009	0.0094858	0.0968606
ENSMUSG00000033781	yellow	0.411881	0.009724	0.0983813				ENSMUSG00000033781	yellow	0.411881	0.009724	0.0983813												ENSMUSG00000033781	yellow	0.411881	0.009724	0.0983813
ENSMUSG00000029725	yellow	0.417479	0.00979366	0.0984738				ENSMUSG00000029725	yellow	0.417479	0.00979366	0.0984738												ENSMUSG00000029725	yellow	0.417479	0.00979366	0.0984738
ENSMUSG00000037818	yellow	0.384955	0.0097962	0.0984738				ENSMUSG00000037818	yellow	0.384955	0.0097962	0.0984738												ENSMUSG00000037818	yellow	0.384955	0.0097962	0.0984738
ENSMUSG00000031090	yellow	0.367813	0.00984002	0.0988422				ENSMUSG00000031090	yellow	0.367813	0.00984002	0.0988422												ENSMUSG00000031090	yellow	0.367813	0.00984002	0.0988422
ENSMUSG00000030801	yellow	0.410574	0.00993403	0.0992903				ENSMUSG00000030801	yellow	0.410574	0.00993403	0.0992903												ENSMUSG00000030801	yellow	0.410574	0.00993403	0.0992903
ENSMUSG00000029776	yellow	0.404762	0.00998794	0.0994861				ENSMUSG00000029776	yellow	0.404762	0.00998794	0.0994861												ENSMUSG00000029776	yellow	0.404762	0.00998794	0.0994861
ENSMUSG00000024533	yellow	0.380124	0.0100853	0.100004				ENSMUSG00000024533	yellow	0.380124	0.0100853	0.100004
ENSMUSG00000032062	yellow	0.413897	0.0104685	0.102486				ENSMUSG00000032062	yellow	0.413897	0.0104685	0.102486
ENSMUSG00000021669	yellow	0.353058	0.010679	0.104019				ENSMUSG00000021669	yellow	0.353058	0.010679	0.104019
ENSMUSG00000015312	yellow	0.370088	0.0108613	0.105				ENSMUSG00000015312	yellow	0.370088	0.0108613	0.105
ENSMUSG00000039115	yellow	0.412063	0.0117597	0.111725				ENSMUSG00000039115	yellow	0.412063	0.0117597	0.111725
ENSMUSG00000055333	yellow	0.410583	0.0119874	0.113374				ENSMUSG00000055333	yellow	0.410583	0.0119874	0.113374
ENSMUSG00000032041	yellow	0.352529	0.0122541	0.115075				ENSMUSG00000032041	yellow	0.352529	0.0122541	0.115075
ENSMUSG00000056612	yellow	0.408739	0.0128432	0.118445				ENSMUSG00000056612	yellow	0.408739	0.0128432	0.118445
ENSMUSG00000068615	yellow	0.37119	0.0131853	0.120305				ENSMUSG00000068615	yellow	0.37119	0.0131853	0.120305
ENSMUSG00000042228	yellow	0.369788	0.0132445	0.120743				ENSMUSG00000042228	yellow	0.369788	0.0132445	0.120743
ENSMUSG00000005871	yellow	0.367349	0.013249	0.120743				ENSMUSG00000005871	yellow	0.367349	0.013249	0.120743
ENSMUSG00000020846	yellow	0.398965	0.0137454	0.123632				ENSMUSG00000020846	yellow	0.398965	0.0137454	0.123632
ENSMUSG00000068758	yellow	0.401576	0.0137662	0.123632				ENSMUSG00000068758	yellow	0.401576	0.0137662	0.123632
ENSMUSG00000054967	yellow	0.391089	0.0139244	0.124547				ENSMUSG00000054967	yellow	0.391089	0.0139244	0.124547
ENSMUSG00000020723	yellow	0.394344	0.0142997	0.126958				ENSMUSG00000020723	yellow	0.394344	0.0142997	0.126958
ENSMUSG00000015314	yellow	0.382471	0.0144285	0.127794				ENSMUSG00000015314	yellow	0.382471	0.0144285	0.127794
ENSMUSG00000032715	yellow	0.393284	0.014543	0.128417				ENSMUSG00000032715	yellow	0.393284	0.014543	0.128417
ENSMUSG00000026786	yellow	0.393987	0.014594	0.128595				ENSMUSG00000026786	yellow	0.393987	0.014594	0.128595
ENSMUSG00000090213	yellow	0.390767	0.0146873	0.128976				ENSMUSG00000090213	yellow	0.390767	0.0146873	0.128976
ENSMUSG00000021281	yellow	0.389665	0.0149961	0.131059				ENSMUSG00000021281	yellow	0.389665	0.0149961	0.131059
ENSMUSG00000050619	yellow	0.370114	0.0150998	0.131266				ENSMUSG00000050619	yellow	0.370114	0.0150998	0.131266
ENSMUSG00000027425	yellow	0.392194	0.0152788	0.132511				ENSMUSG00000027425	yellow	0.392194	0.0152788	0.132511
ENSMUSG00000049357	yellow	0.37073	0.015464	0.133437				ENSMUSG00000049357	yellow	0.37073	0.015464	0.133437
ENSMUSG00000028689	yellow	0.385991	0.0156023	0.134043				ENSMUSG00000028689	yellow	0.385991	0.0156023	0.134043
ENSMUSG00000038462	yellow	0.369328	0.0156032	0.134043				ENSMUSG00000038462	yellow	0.369328	0.0156032	0.134043
ENSMUSG00000033777	yellow	0.396422	0.0157463	0.134806				ENSMUSG00000033777	yellow	0.396422	0.0157463	0.134806
ENSMUSG00000023945	yellow	0.396476	0.0157531	0.134806				ENSMUSG00000023945	yellow	0.396476	0.0157531	0.134806
ENSMUSG00000040321	yellow	0.3949	0.0158137	0.1351				ENSMUSG00000040321	yellow	0.3949	0.0158137	0.1351
ENSMUSG00000032519	yellow	0.32258	0.0159347	0.135348				ENSMUSG00000032519	yellow	0.32258	0.0159347	0.135348
ENSMUSG00000044339	yellow	0.394974	0.015995	0.135597				ENSMUSG00000044339	yellow	0.394974	0.015995	0.135597
ENSMUSG00000037921	yellow	0.395106	0.0160631	0.1361				ENSMUSG00000037921	yellow	0.395106	0.0160631	0.1361
ENSMUSG00000042655	yellow	0.318684	0.0160946	0.136292				ENSMUSG00000042655	yellow	0.318684	0.0160946	0.136292
ENSMUSG00000020381	yellow	0.393757	0.016605	0.138486				ENSMUSG00000020381	yellow	0.393757	0.016605	0.138486
ENSMUSG00000036264	yellow	0.385819	0.0173577	0.141868				ENSMUSG00000036264	yellow	0.385819	0.0173577	0.141868
ENSMUSG00000015396	yellow	0.37869	0.0173869	0.141868				ENSMUSG00000015396	yellow	0.37869	0.0173869	0.141868
ENSMUSG00000019301	yellow	0.379061	0.0177615	0.144233				ENSMUSG00000019301	yellow	0.379061	0.0177615	0.144233
ENSMUSG00000033389	yellow	0.378812	0.0179554	0.144968				ENSMUSG00000033389	yellow	0.378812	0.0179554	0.144968
ENSMUSG00000036523	yellow	0.321049	0.0186012	0.148243				ENSMUSG00000036523	yellow	0.321049	0.0186012	0.148243
ENSMUSG00000022089	yellow	0.375122	0.0199531	0.154624				ENSMUSG00000022089	yellow	0.375122	0.0199531	0.154624
ENSMUSG00000000791	yellow	0.36246	0.0201943	0.155789				ENSMUSG00000000791	yellow	0.36246	0.0201943	0.155789
ENSMUSG00000031669	yellow	0.31749	0.0203251	0.156588				ENSMUSG00000031669	yellow	0.31749	0.0203251	0.156588
ENSMUSG00000030869	yellow	0.353748	0.0205948	0.157931				ENSMUSG00000030869	yellow	0.353748	0.0205948	0.157931
ENSMUSG00000035929	yellow	0.374216	0.0206134	0.157995				ENSMUSG00000035929	yellow	0.374216	0.0206134	0.157995
ENSMUSG00000022538	yellow	0.353485	0.0211547	0.160076				ENSMUSG00000022538	yellow	0.353485	0.0211547	0.160076
ENSMUSG00000020437	yellow	0.35362	0.0219009	0.16332				ENSMUSG00000020437	yellow	0.35362	0.0219009	0.16332
ENSMUSG00000048544	yellow	0.363019	0.0219402	0.163455				ENSMUSG00000048544	yellow	0.363019	0.0219402	0.163455
ENSMUSG00000020519	yellow	0.371899	0.021983	0.16348				ENSMUSG00000020519	yellow	0.371899	0.021983	0.16348
ENSMUSG00000027776	yellow	0.346599	0.0223078	0.164919				ENSMUSG00000027776	yellow	0.346599	0.0223078	0.164919
ENSMUSG00000030189	yellow	0.37351	0.0223925	0.16515				ENSMUSG00000030189	yellow	0.37351	0.0223925	0.16515
ENSMUSG00000014633	yellow	0.334875	0.0225459	0.165766				ENSMUSG00000014633	yellow	0.334875	0.0225459	0.165766
ENSMUSG00000047242	yellow	0.375295	0.023154	0.16867				ENSMUSG00000047242	yellow	0.375295	0.023154	0.16867
ENSMUSG00000031883	yellow	0.366029	0.0237547	0.171465				ENSMUSG00000031883	yellow	0.366029	0.0237547	0.171465
ENSMUSG00000037188	yellow	0.365579	0.0242296	0.173475				ENSMUSG00000037188	yellow	0.365579	0.0242296	0.173475
ENSMUSG00000031813	yellow	0.365996	0.0249084	0.176532				ENSMUSG00000031813	yellow	0.365996	0.0249084	0.176532
ENSMUSG00000037868	yellow	0.355869	0.0259293	0.180923				ENSMUSG00000037868	yellow	0.355869	0.0259293	0.180923
ENSMUSG00000025480	yellow	0.366085	0.0260032	0.181048				ENSMUSG00000025480	yellow	0.366085	0.0260032	0.181048
ENSMUSG00000032026	yellow	0.327872	0.0261766	0.181656				ENSMUSG00000032026	yellow	0.327872	0.0261766	0.181656
ENSMUSG00000020660	yellow	0.292482	0.0268153	0.184785				ENSMUSG00000020660	yellow	0.292482	0.0268153	0.184785
ENSMUSG00000028545	yellow	0.338697	0.0290973	0.192844				ENSMUSG00000028545	yellow	0.338697	0.0290973	0.192844
ENSMUSG00000021213	yellow	0.345701	0.0292925	0.193473				ENSMUSG00000021213	yellow	0.345701	0.0292925	0.193473
ENSMUSG00000041219	yellow	0.324822	0.0295311	0.194633				ENSMUSG00000041219	yellow	0.324822	0.0295311	0.194633
ENSMUSG00000032034	yellow	0.359137	0.029979	0.196744				ENSMUSG00000032034	yellow	0.359137	0.029979	0.196744
ENSMUSG00000026049	yellow	0.341071	0.0301899	0.19754				ENSMUSG00000026049	yellow	0.341071	0.0301899	0.19754
ENSMUSG00000057130	yellow	0.348561	0.0312692	0.200938				ENSMUSG00000057130	yellow	0.348561	0.0312692	0.200938
ENSMUSG00000019214	yellow	0.287729	0.0316552	0.202239				ENSMUSG00000019214	yellow	0.287729	0.0316552	0.202239
ENSMUSG00000038213	yellow	0.348126	0.032463	0.205275				ENSMUSG00000038213	yellow	0.348126	0.032463	0.205275
ENSMUSG00000030769	yellow	0.323966	0.0325249	0.205525				ENSMUSG00000030769	yellow	0.323966	0.0325249	0.205525
ENSMUSG00000027173	yellow	0.327946	0.0327454	0.206637				ENSMUSG00000027173	yellow	0.327946	0.0327454	0.206637
ENSMUSG00000041670	yellow	0.351813	0.0328199	0.206769				ENSMUSG00000041670	yellow	0.351813	0.0328199	0.206769
ENSMUSG00000021098	yellow	0.307154	0.0340462	0.211814				ENSMUSG00000021098	yellow	0.307154	0.0340462	0.211814
ENSMUSG00000024869	yellow	0.316633	0.0342632	0.212564				ENSMUSG00000024869	yellow	0.316633	0.0342632	0.212564
ENSMUSG00000024300	yellow	0.331108	0.0342895	0.212642				ENSMUSG00000024300	yellow	0.331108	0.0342895	0.212642
ENSMUSG00000053519	yellow	0.286379	0.035042	0.215834				ENSMUSG00000053519	yellow	0.286379	0.035042	0.215834
ENSMUSG00000064363	yellow	0.308234	0.0353165	0.216746				ENSMUSG00000064363	yellow	0.308234	0.0353165	0.216746
ENSMUSG00000025813	yellow	0.273491	0.0370893	0.223247				ENSMUSG00000025813	yellow	0.273491	0.0370893	0.223247
ENSMUSG00000035472	yellow	0.293521	0.0371303	0.223314				ENSMUSG00000035472	yellow	0.293521	0.0371303	0.223314
ENSMUSG00000049404	yellow	0.318041	0.0371394	0.223314				ENSMUSG00000049404	yellow	0.318041	0.0371394	0.223314
ENSMUSG00000074847	yellow	0.32933	0.037274	0.223774				ENSMUSG00000074847	yellow	0.32933	0.037274	0.223774
ENSMUSG00000025243	yellow	0.314986	0.0372901	0.223784				ENSMUSG00000025243	yellow	0.314986	0.0372901	0.223784
ENSMUSG00000021384	yellow	0.32785	0.038378	0.228007				ENSMUSG00000021384	yellow	0.32785	0.038378	0.228007
ENSMUSG00000031352	yellow	0.340794	0.0388491	0.229744				ENSMUSG00000031352	yellow	0.340794	0.0388491	0.229744
ENSMUSG00000020218	yellow	0.326801	0.0402743	0.234931				ENSMUSG00000020218	yellow	0.326801	0.0402743	0.234931
ENSMUSG00000031662	yellow	0.320091	0.0408638	0.237114				ENSMUSG00000031662	yellow	0.320091	0.0408638	0.237114
ENSMUSG00000028636	yellow	0.319083	0.0412909	0.238695				ENSMUSG00000028636	yellow	0.319083	0.0412909	0.238695
ENSMUSG00000045551	yellow	0.308951	0.0425269	0.243017				ENSMUSG00000045551	yellow	0.308951	0.0425269	0.243017
ENSMUSG00000014198	yellow	0.306718	0.0432266	0.244992				ENSMUSG00000014198	yellow	0.306718	0.0432266	0.244992
ENSMUSG00000038496	yellow	0.290909	0.0434423	0.245404				ENSMUSG00000038496	yellow	0.290909	0.0434423	0.245404
ENSMUSG00000005677	yellow	0.321786	0.0471002	0.257881				ENSMUSG00000005677	yellow	0.321786	0.0471002	0.257881
ENSMUSG00000046841	yellow	0.265045	0.0480268	0.260944				ENSMUSG00000046841	yellow	0.265045	0.0480268	0.260944
ENSMUSG00000047867	yellow	0.272884	0.0481237	0.26126				ENSMUSG00000047867	yellow	0.272884	0.0481237	0.26126
ENSMUSG00000035580	yellow	0.307963	0.0511058	0.270873
ENSMUSG00000038352	yellow	0.301678	0.051768	0.27279
ENSMUSG00000040592	yellow	0.301853	0.0519726	0.273368
ENSMUSG00000034891	yellow	0.292831	0.0556315	0.28478
ENSMUSG00000039699	yellow	0.294549	0.0563361	0.286301
ENSMUSG00000021376	yellow	0.314716	0.0569874	0.28885
ENSMUSG00000054951	yellow	0.2755	0.0649507	0.311698
ENSMUSG00000010651	yellow	0.269151	0.0650033	0.311698
ENSMUSG00000067929	yellow	0.270727	0.0686636	0.32309
ENSMUSG00000059842	yellow	0.263524	0.0725789	0.333836
ENSMUSG00000043670	yellow	0.241192	0.080653	0.354327
ENSMUSG00000040121	yellow	0.217454	0.0854494	0.367549
ENSMUSG00000021690	yellow	0.218364	0.0872146	0.371869
ENSMUSG00000020928	yellow	0.236262	0.0907278	0.379978
ENSMUSG00000078813	yellow	0.252052	0.10594	0.417404
